# Supplementary material for: ﻿Additions to Acrocalymmaceae and Didymosphaeriaceae (Pleosporales, Dothideomycetes): Some interesting novel additions from plant litter in China
Source: MycoKeys. 2025 Sep 5;122:59–98. doi: 10.3897/mycokeys.122.163383 (PMC12432524; doi:10.3897/mycokeys.122.163383)
Supplement: XML Treatment for Acrocalymma ampeli [file mycokeys.122.163383-treatment2.xml]

<!DOCTYPE tp:taxon-treatment
  PUBLIC "-//TaxonX//DTD Taxonomic Treatment Publishing DTD v0 20100105//EN" "tax-treatment-NSO.dtd">
<tp:taxon-treatment xmlns:tp="http://www.plazi.org/taxpub"><tp:treatment-meta><kwd-group><label>Taxon classification</label><kwd>
              <named-content content-type="kingdom">Fungi</named-content>
            </kwd><kwd>
              <named-content content-type="order">Pleosporales</named-content>
            </kwd><kwd>
              <named-content content-type="family">Didymosphaeriaceae</named-content>
            </kwd></kwd-group><mixed-citation publication-type="journal"><person-group><name><surname>Tennakoon</surname><given-names>Danushka S.</given-names></name><name><surname>de Silva</surname><given-names>Nimali I.</given-names></name><name><surname>Hongsanan</surname><given-names>Sinang</given-names></name><name><surname>Xie</surname><given-names>Ning</given-names></name></person-group><article-title>﻿Additions to <tp:taxon-name><tp:taxon-name-part taxon-name-part-type="family">Acrocalymmaceae</tp:taxon-name-part></tp:taxon-name> and <tp:taxon-name><tp:taxon-name-part taxon-name-part-type="family">Didymosphaeriaceae</tp:taxon-name-part></tp:taxon-name> (<tp:taxon-name><tp:taxon-name-part taxon-name-part-type="order">Pleosporales</tp:taxon-name-part></tp:taxon-name>, <tp:taxon-name><tp:taxon-name-part taxon-name-part-type="class">Dothideomycetes</tp:taxon-name-part></tp:taxon-name>): Some interesting novel additions from plant litter in China</article-title><source>MycoKeys</source><day>05</day><month>09</month><year>2025</year><volume>122</volume><fpage>59</fpage><lpage>98</lpage><pub-id pub-id-type="doi">10.3897/mycokeys.122.163383</pub-id></mixed-citation></tp:treatment-meta><tp:nomenclature><label>﻿</label><tp:taxon-name><object-id xmlns:xlink="http://www.w3.org/1999/xlink" content-type="arpha" xlink:type="simple">6B05D079-473E-5F5C-A89F-2C325BB80EC1</object-id>
            <tp:taxon-name-part taxon-name-part-type="genus" reg="Acrocalymma">Acrocalymma</tp:taxon-name-part>
            <tp:taxon-name-part taxon-name-part-type="species" reg="ampeli">ampeli</tp:taxon-name-part>
            <object-id xmlns:xlink="http://www.w3.org/1999/xlink" xlink:type="simple">Index Fungorum: IF555312</object-id>
            <object-id xmlns:xlink="http://www.w3.org/1999/xlink" xlink:type="simple">Facesoffungi Number: FoF09315</object-id>
          </tp:taxon-name><tp:taxon-authority>Tennakoon, C.H. Kuo &amp; K.D. Hyde, Fungal Diversity: 17 (2021)</tp:taxon-authority><xref ref-type="fig" rid="F6">Fig. 6</xref></tp:nomenclature><tp:treatment-sec sec-type="description" id="SECID0EIDCK"><title>Description.</title><p><bold><italic>Saprobic</italic></bold> on a dead leaf of <italic><tp:taxon-name><tp:taxon-name-part taxon-name-part-type="genus" reg="Livistona">Livistona</tp:taxon-name-part> <tp:taxon-name-part taxon-name-part-type="species" reg="chinensis">chinensis</tp:taxon-name-part></tp:taxon-name></italic> (<tp:taxon-name><tp:taxon-name-part taxon-name-part-type="family">Arecaceae</tp:taxon-name-part></tp:taxon-name>). <bold>Sexual morph</bold>: Undetermined. <bold>Asexual morph</bold>: <bold><italic>Conidiomata</italic></bold> 90–130 × 130–170 µm (<italic>x̄</italic> = 117 × 153 μm, <italic>n</italic> = 10), pycnidial, dark brown to black, solitary or clustered, immersed to semi-immersed, erumpent through host surface, unilocular, globose to subglobose, ostiolate. <bold><italic>Conidiomatal wall</italic></bold> 17–23 μm wide (<italic>x̄</italic> = 19 μm), composed of 4–5 layers of cells with <italic>textura angularis</italic>, cells towards the inside hyaline, and at the outside light brown. <bold><italic>Conidiophores</italic></bold> reduced to conidiogenous cells. <bold><italic>Conidiogenous cells</italic></bold> 5–8 × 4–7 µm (<italic>x̄</italic> = 6.7 × 5.8 μm, <italic>n</italic> = 20), hyaline, ampulliform to doliiform, phialidic, smooth-walled. <bold><italic>Conidia</italic></bold> 16–20 × 5–6 µm (<italic>x̄</italic> = 17.5 ×5.5 μm, <italic>n</italic> = 20), hyaline, cylindrical to fusoid, apex obtuse, protuberant and with a rounded hilum at base, aseptate, straight, thin-walled, with flaring mucoid apical appendage at lower end (3–4 µm diam.), visible in water mounts.</p></tp:treatment-sec><tp:treatment-sec sec-type="material" id="SECID0EPFCK"><title>Material examined.</title><p>China • Yunnan Province, Kunming, on a dead leaf of <italic><tp:taxon-name><tp:taxon-name-part taxon-name-part-type="genus" reg="Livistona">Livistona</tp:taxon-name-part> <tp:taxon-name-part taxon-name-part-type="species" reg="chinensis">chinensis</tp:taxon-name-part></tp:taxon-name></italic> (<tp:taxon-name><tp:taxon-name-part taxon-name-part-type="family">Arecaceae</tp:taxon-name-part></tp:taxon-name>), 15 June 2017, D. S. Tennakoon, DST016 (SZU25-013, new host record) • <italic>ibid.</italic> 17 August 2017, DST011 (SZU25-014).</p></tp:treatment-sec><tp:treatment-sec sec-type="Known hosts" id="SECID0EHGCK"><title>Known hosts.</title><p><italic><tp:taxon-name><tp:taxon-name-part taxon-name-part-type="genus" reg="Livistona">Livistona</tp:taxon-name-part> <tp:taxon-name-part taxon-name-part-type="species" reg="chinensis">chinensis</tp:taxon-name-part></tp:taxon-name></italic> and <italic><tp:taxon-name><tp:taxon-name-part taxon-name-part-type="genus" reg="Ficus">Ficus</tp:taxon-name-part> <tp:taxon-name-part taxon-name-part-type="species" reg="ampelas">ampelas</tp:taxon-name-part></tp:taxon-name></italic> (<xref ref-type="bibr" rid="B81">Tennakoon et al. 2021</xref>; this study).</p></tp:treatment-sec><tp:treatment-sec sec-type="distribution" id="SECID0EHHCK"><title>Known distribution.</title><p>China (<xref ref-type="bibr" rid="B81">Tennakoon et al. 2021</xref>; this study).</p></tp:treatment-sec><tp:treatment-sec sec-type="notes" id="SECID0ERHCK"><title>Notes.</title><p><italic><tp:taxon-name><tp:taxon-name-part taxon-name-part-type="genus" reg="Acrocalymma">Acrocalymma</tp:taxon-name-part> <tp:taxon-name-part taxon-name-part-type="species" reg="ampeli">ampeli</tp:taxon-name-part></tp:taxon-name></italic> was introduced by <xref ref-type="bibr" rid="B81">Tennakoon et al. (2021)</xref> from dead leaves of <italic><tp:taxon-name><tp:taxon-name-part taxon-name-part-type="genus" reg="Ficus">Ficus</tp:taxon-name-part> <tp:taxon-name-part taxon-name-part-type="species" reg="ampelas">ampelas</tp:taxon-name-part></tp:taxon-name></italic> (<tp:taxon-name><tp:taxon-name-part taxon-name-part-type="family">Moraceae</tp:taxon-name-part></tp:taxon-name>). The morphology of our collection (SZU25-013 and SZU25-014) resembles <italic><tp:taxon-name><tp:taxon-name-part taxon-name-part-type="genus" reg="Acrocalymma">A.</tp:taxon-name-part> <tp:taxon-name-part taxon-name-part-type="species" reg="ampeli">ampeli</tp:taxon-name-part></tp:taxon-name></italic> by having pycnidial, dark brown to black, immersed to semi-immersed conidiomata, ampulliform to doliiform conidiogenous cells, and aseptate, cylindrical to fusoid-shaped conidia (<xref ref-type="bibr" rid="B81">Tennakoon et al. 2021</xref>). Multi-gene phylogeny also indicates that our collection clusters with <italic><tp:taxon-name><tp:taxon-name-part taxon-name-part-type="genus" reg="Acrocalymma">A.</tp:taxon-name-part> <tp:taxon-name-part taxon-name-part-type="species" reg="ampeli">ampeli</tp:taxon-name-part></tp:taxon-name></italic> isolates (MFLUCC 20-0159 and NCYUCC 19-0288) in a well-supported clade (100% <abbrev xmlns:xlink="http://www.w3.org/1999/xlink" xlink:title="Maximum Likelihood" id="ABBRID0EQJCK" xlink:type="simple">ML</abbrev>, 1.00 BYPP). Therefore, based on morphological similarities and phylogeny support, we identified our collection as <italic><tp:taxon-name><tp:taxon-name-part taxon-name-part-type="genus" reg="Acrocalymma">A.</tp:taxon-name-part> <tp:taxon-name-part taxon-name-part-type="species" reg="ampeli">ampeli</tp:taxon-name-part></tp:taxon-name></italic> from a different host (<italic><tp:taxon-name><tp:taxon-name-part taxon-name-part-type="genus" reg="Livistona">Livistona</tp:taxon-name-part> <tp:taxon-name-part taxon-name-part-type="species" reg="chinensis">chinensis</tp:taxon-name-part></tp:taxon-name></italic>) in China.</p><fig id="F6" position="float" orientation="portrait"><object-id xmlns:xlink="http://www.w3.org/1999/xlink" content-type="doi" xlink:type="simple">10.3897/mycokeys.122.163383.figure6</object-id><object-id xmlns:xlink="http://www.w3.org/1999/xlink" content-type="arpha" xlink:type="simple">38A3B8DB-EE18-55B6-905F-30648E498F97</object-id><label>Figure 6.</label><caption><p><italic><tp:taxon-name><tp:taxon-name-part taxon-name-part-type="genus" reg="Acrocalymma">Acrocalymma</tp:taxon-name-part> <tp:taxon-name-part taxon-name-part-type="species" reg="ampeli">ampeli</tp:taxon-name-part></tp:taxon-name></italic> (SZU25-013, new host record). a, b. Appearance of conidiomata on the host; c. Vertical section of a conidioma; d, e. Conidiomatal wall; f. Conidiogenous cells with bearing conidia; g–j. Conidia; k, l. Protruding hila at base (shows in yellow arrows); m, n. Mucoid apical appendages (shows in yellow arrows). Scale bars: 50 µm (c); 15 µm (d, e); 6 µm (f–j); 5 µm (k–n).</p></caption><graphic xmlns:xlink="http://www.w3.org/1999/xlink" xlink:href="mycokeys-122-059-g006.jpg" position="float" orientation="portrait" xlink:type="simple" id="oo_1410187.jpg"><uri content-type="original_file" xlink:type="simple">https://binary.pensoft.net/fig/1410187</uri></graphic></fig></tp:treatment-sec><ref-list><ref id="B81"><mixed-citation xmlns:xlink="http://www.w3.org/1999/xlink" xlink:type="simple"><person-group><name name-style="western"><surname>Tennakoon</surname><given-names>DS</given-names></name><name name-style="western"><surname>Kuo</surname><given-names>CH</given-names></name><name name-style="western"><surname>Maharachchikumbura</surname><given-names>SSN</given-names></name><name name-style="western"><surname>Thambugala</surname><given-names>KM</given-names></name><name name-style="western"><surname>Gentekaki</surname><given-names>E</given-names></name><name name-style="western"><surname>Phillips</surname><given-names>AJ</given-names></name><name name-style="western"><surname>Bhat</surname><given-names>DJ</given-names></name><name name-style="western"><surname>Wanasinghe</surname><given-names>DN</given-names></name><name name-style="western"><surname>de Silva</surname><given-names>NI</given-names></name><name name-style="western"><surname>Promputtha</surname><given-names>I</given-names></name><name name-style="western"><surname>Hyde</surname><given-names>KD</given-names></name></person-group> (<year>2021</year>) <article-title>Taxonomic and phylogenetic contributions to <italic><tp:taxon-name><tp:taxon-name-part taxon-name-part-type="genus">Celtis</tp:taxon-name-part> <tp:taxon-name-part taxon-name-part-type="species">formosana</tp:taxon-name-part></tp:taxon-name></italic>, <italic><tp:taxon-name><tp:taxon-name-part taxon-name-part-type="genus">Ficus</tp:taxon-name-part> <tp:taxon-name-part taxon-name-part-type="species">ampelas</tp:taxon-name-part></tp:taxon-name></italic>, <italic><tp:taxon-name><tp:taxon-name-part taxon-name-part-type="genus">F.</tp:taxon-name-part> <tp:taxon-name-part taxon-name-part-type="species">septica</tp:taxon-name-part></tp:taxon-name></italic>, <italic><tp:taxon-name><tp:taxon-name-part taxon-name-part-type="genus">Macaranga</tp:taxon-name-part> <tp:taxon-name-part taxon-name-part-type="species">tanarius</tp:taxon-name-part></tp:taxon-name></italic> and <italic><tp:taxon-name><tp:taxon-name-part taxon-name-part-type="genus">Morus</tp:taxon-name-part> <tp:taxon-name-part taxon-name-part-type="species">australis</tp:taxon-name-part></tp:taxon-name></italic> leaf litter inhabiting microfungi.</article-title><source>Fungal Diversity</source><volume>108</volume>(<issue>1</issue>): <fpage>1</fpage>–<lpage>215</lpage>. <ext-link xlink:href="10.1007/s13225-021-00474-w" ext-link-type="doi" xlink:type="simple">https://doi.org/10.1007/s13225-021-00474-w</ext-link></mixed-citation></ref></ref-list></tp:taxon-treatment>
