# Supplementary material for: ﻿Additions to Acrocalymmaceae and Didymosphaeriaceae (Pleosporales, Dothideomycetes): Some interesting novel additions from plant litter in China
Source: MycoKeys. 2025 Sep 5;122:59–98. doi: 10.3897/mycokeys.122.163383 (PMC12432524; doi:10.3897/mycokeys.122.163383)
Supplement: XML Treatment for Neptunomyces [file mycokeys.122.163383-treatment6.xml]

<!DOCTYPE tp:taxon-treatment
  PUBLIC "-//TaxonX//DTD Taxonomic Treatment Publishing DTD v0 20100105//EN" "tax-treatment-NSO.dtd">
<tp:taxon-treatment xmlns:tp="http://www.plazi.org/taxpub"><tp:treatment-meta><kwd-group><label>Taxon classification</label><kwd>
              <named-content content-type="kingdom">Fungi</named-content>
            </kwd><kwd>
              <named-content content-type="order">Pleosporales</named-content>
            </kwd><kwd>
              <named-content content-type="family">Didymosphaeriaceae</named-content>
            </kwd></kwd-group><mixed-citation publication-type="journal"><person-group><name><surname>Tennakoon</surname><given-names>Danushka S.</given-names></name><name><surname>de Silva</surname><given-names>Nimali I.</given-names></name><name><surname>Hongsanan</surname><given-names>Sinang</given-names></name><name><surname>Xie</surname><given-names>Ning</given-names></name></person-group><article-title>﻿Additions to <tp:taxon-name><tp:taxon-name-part taxon-name-part-type="family">Acrocalymmaceae</tp:taxon-name-part></tp:taxon-name> and <tp:taxon-name><tp:taxon-name-part taxon-name-part-type="family">Didymosphaeriaceae</tp:taxon-name-part></tp:taxon-name> (<tp:taxon-name><tp:taxon-name-part taxon-name-part-type="order">Pleosporales</tp:taxon-name-part></tp:taxon-name>, <tp:taxon-name><tp:taxon-name-part taxon-name-part-type="class">Dothideomycetes</tp:taxon-name-part></tp:taxon-name>): Some interesting novel additions from plant litter in China</article-title><source>MycoKeys</source><day>05</day><month>09</month><year>2025</year><volume>122</volume><fpage>59</fpage><lpage>98</lpage><pub-id pub-id-type="doi">10.3897/mycokeys.122.163383</pub-id></mixed-citation></tp:treatment-meta><tp:nomenclature><label>﻿</label><tp:taxon-name><object-id xmlns:xlink="http://www.w3.org/1999/xlink" content-type="arpha" xlink:type="simple">DC1F0FE6-A819-58AB-96C3-6E6E51E26C20</object-id>
            <tp:taxon-name-part taxon-name-part-type="genus" reg="Neptunomyces">Neptunomyces</tp:taxon-name-part>
          </tp:taxon-name><tp:taxon-authority>M. Gonçalves, T. Vicente &amp; A. Alves, MycoKeys 60: 37 (2019)</tp:taxon-authority></tp:nomenclature><tp:treatment-sec sec-type="notes" id="SECID0EOEDK"><title>Notes.</title><p><xref ref-type="bibr" rid="B26">Gonçalves et al. (2019)</xref> introduced <italic><tp:taxon-name><tp:taxon-name-part taxon-name-part-type="genus" reg="Neptunomyces">Neptunomyces</tp:taxon-name-part></tp:taxon-name></italic>, which includes <italic><tp:taxon-name><tp:taxon-name-part taxon-name-part-type="genus" reg="Neptunomyces">N.</tp:taxon-name-part> <tp:taxon-name-part taxon-name-part-type="species" reg="aureus">aureus</tp:taxon-name-part></tp:taxon-name></italic>, isolated from <italic><tp:taxon-name><tp:taxon-name-part taxon-name-part-type="genus" reg="Ulva">Ulva</tp:taxon-name-part></tp:taxon-name></italic> sp. in Portugal. <italic><tp:taxon-name><tp:taxon-name-part taxon-name-part-type="genus" reg="Neptunomyces">Neptunomyces</tp:taxon-name-part></tp:taxon-name></italic> species have aseptate, golden yellow, subcylindrical conidia with rounded apices. Currently, five <italic><tp:taxon-name><tp:taxon-name-part taxon-name-part-type="genus" reg="Neptunomyces">Neptunomyces</tp:taxon-name-part></tp:taxon-name></italic> species are listed in <xref ref-type="bibr" rid="B37">Index Fungorum (2025)</xref>: <italic><tp:taxon-name><tp:taxon-name-part taxon-name-part-type="genus" reg="Neptunomyces">N.</tp:taxon-name-part> <tp:taxon-name-part taxon-name-part-type="species" reg="aureus">aureus</tp:taxon-name-part></tp:taxon-name></italic>, <italic><tp:taxon-name><tp:taxon-name-part taxon-name-part-type="genus" reg="Neokalmusia">N.</tp:taxon-name-part> <tp:taxon-name-part taxon-name-part-type="species" reg="jeanbriggsiae">jeanbriggsiae</tp:taxon-name-part></tp:taxon-name></italic>, <italic><tp:taxon-name><tp:taxon-name-part taxon-name-part-type="genus" reg="Neptunomyces">N.</tp:taxon-name-part> <tp:taxon-name-part taxon-name-part-type="species" reg="juncicola">juncicola</tp:taxon-name-part></tp:taxon-name></italic>, <italic><tp:taxon-name><tp:taxon-name-part taxon-name-part-type="genus" reg="Neokalmusia">N.</tp:taxon-name-part> <tp:taxon-name-part taxon-name-part-type="species" reg="litoralis">litoralis</tp:taxon-name-part></tp:taxon-name></italic>, and <italic><tp:taxon-name><tp:taxon-name-part taxon-name-part-type="genus" reg="Neokalmusia">N.</tp:taxon-name-part> <tp:taxon-name-part taxon-name-part-type="species" reg="soli">soli</tp:taxon-name-part></tp:taxon-name></italic>. In this study, we introduce another <italic><tp:taxon-name><tp:taxon-name-part taxon-name-part-type="genus" reg="Neptunomyces">Neptunomyces</tp:taxon-name-part></tp:taxon-name></italic> species, <italic><tp:taxon-name><tp:taxon-name-part taxon-name-part-type="genus" reg="Neokalmusia">N.</tp:taxon-name-part> <tp:taxon-name-part taxon-name-part-type="species" reg="chinensis">chinensis</tp:taxon-name-part></tp:taxon-name></italic>, from <italic><tp:taxon-name><tp:taxon-name-part taxon-name-part-type="genus" reg="Phragmites">Phragmites</tp:taxon-name-part> <tp:taxon-name-part taxon-name-part-type="species" reg="australis">australis</tp:taxon-name-part></tp:taxon-name></italic> in China.</p></tp:treatment-sec><ref-list><ref id="B26"><mixed-citation xmlns:xlink="http://www.w3.org/1999/xlink" xlink:type="simple"><person-group><name name-style="western"><surname>Gonçalves</surname><given-names>MF</given-names></name><name name-style="western"><surname>Vicente</surname><given-names>TF</given-names></name><name name-style="western"><surname>Esteves</surname><given-names>AC</given-names></name><name name-style="western"><surname>Alves</surname><given-names>A</given-names></name></person-group> (<year>2019</year>) <italic><tp:taxon-name><tp:taxon-name-part taxon-name-part-type="genus">Neptunomyces</tp:taxon-name-part> <tp:taxon-name-part taxon-name-part-type="species">aureus</tp:taxon-name-part></tp:taxon-name></italic> gen. et sp. nov. (<tp:taxon-name><tp:taxon-name-part taxon-name-part-type="family">Didymosphaeriaceae</tp:taxon-name-part></tp:taxon-name>, <tp:taxon-name><tp:taxon-name-part taxon-name-part-type="order">Pleosporales</tp:taxon-name-part></tp:taxon-name>) isolated from algae in Ria de Aveiro, Portugal. MycoKeys 60: 31. <ext-link xlink:href="10.3897/mycokeys.60.37931" ext-link-type="doi" xlink:type="simple">https://doi.org/10.3897/mycokeys.60.37931</ext-link></mixed-citation></ref><ref id="B37"><mixed-citation xmlns:xlink="http://www.w3.org/1999/xlink" xlink:type="simple">Index Fungorum (<year>2025</year>) Index Fungorum. <ext-link xlink:href="http://www.indexfungorum.org/names/Names.asp" ext-link-type="uri" xlink:type="simple">http://www.indexfungorum.org/names/Names.asp</ext-link> [accessed 6 May 2025]</mixed-citation></ref></ref-list></tp:taxon-treatment>
