# Supplementary material for: ﻿Additions to Acrocalymmaceae and Didymosphaeriaceae (Pleosporales, Dothideomycetes): Some interesting novel additions from plant litter in China
Source: MycoKeys. 2025 Sep 5;122:59–98. doi: 10.3897/mycokeys.122.163383 (PMC12432524; doi:10.3897/mycokeys.122.163383)
Supplement: XML Treatment for Neptunomyces chinensis [file mycokeys.122.163383-treatment7.xml]

<!DOCTYPE tp:taxon-treatment
  PUBLIC "-//TaxonX//DTD Taxonomic Treatment Publishing DTD v0 20100105//EN" "tax-treatment-NSO.dtd">
<tp:taxon-treatment xmlns:tp="http://www.plazi.org/taxpub"><tp:treatment-meta><kwd-group><label>Taxon classification</label><kwd>
              <named-content content-type="kingdom">Fungi</named-content>
            </kwd><kwd>
              <named-content content-type="order">Pleosporales</named-content>
            </kwd><kwd>
              <named-content content-type="family">Didymosphaeriaceae</named-content>
            </kwd></kwd-group><mixed-citation publication-type="journal"><person-group><name><surname>Tennakoon</surname><given-names>Danushka S.</given-names></name><name><surname>de Silva</surname><given-names>Nimali I.</given-names></name><name><surname>Hongsanan</surname><given-names>Sinang</given-names></name><name><surname>Xie</surname><given-names>Ning</given-names></name></person-group><article-title>﻿Additions to <tp:taxon-name><tp:taxon-name-part taxon-name-part-type="family">Acrocalymmaceae</tp:taxon-name-part></tp:taxon-name> and <tp:taxon-name><tp:taxon-name-part taxon-name-part-type="family">Didymosphaeriaceae</tp:taxon-name-part></tp:taxon-name> (<tp:taxon-name><tp:taxon-name-part taxon-name-part-type="order">Pleosporales</tp:taxon-name-part></tp:taxon-name>, <tp:taxon-name><tp:taxon-name-part taxon-name-part-type="class">Dothideomycetes</tp:taxon-name-part></tp:taxon-name>): Some interesting novel additions from plant litter in China</article-title><source>MycoKeys</source><day>05</day><month>09</month><year>2025</year><volume>122</volume><fpage>59</fpage><lpage>98</lpage><pub-id pub-id-type="doi">10.3897/mycokeys.122.163383</pub-id></mixed-citation></tp:treatment-meta><tp:nomenclature><label>﻿</label><tp:taxon-name><object-id xmlns:xlink="http://www.w3.org/1999/xlink" content-type="arpha" xlink:type="simple">703D3E56-7EDC-5878-8D11-F6B1069850B3</object-id>
            <tp:taxon-name-part taxon-name-part-type="genus" reg="Neptunomyces">Neptunomyces</tp:taxon-name-part>
            <tp:taxon-name-part taxon-name-part-type="species" reg="chinensis">chinensis</tp:taxon-name-part>
            <object-id xmlns:xlink="http://www.w3.org/1999/xlink" xlink:type="simple">Index Fungorum: IF903947</object-id>
            <object-id xmlns:xlink="http://www.w3.org/1999/xlink" xlink:type="simple">Facesoffungi Number: FoF17788</object-id>
          </tp:taxon-name><tp:taxon-authority>Tennakoon &amp; S. Hongsanan, sp. nov.</tp:taxon-authority><xref ref-type="fig" rid="F9">Fig. 9</xref></tp:nomenclature><tp:treatment-sec sec-type="etymology" id="SECID0EZKDK"><title>Etymology.</title><p>Named after the country (China) where this fungus was collected.</p></tp:treatment-sec><tp:treatment-sec sec-type="Holotype" id="SECID0E5KDK"><title>Holotype.</title><p>SZU25-020.</p></tp:treatment-sec><tp:treatment-sec sec-type="description" id="SECID0EDLDK"><title>Description.</title><p><bold><italic>Saprobic</italic></bold> on dead leaf of <italic><tp:taxon-name><tp:taxon-name-part taxon-name-part-type="genus" reg="Phragmites">Phragmites</tp:taxon-name-part> <tp:taxon-name-part taxon-name-part-type="species" reg="australis">australis</tp:taxon-name-part></tp:taxon-name></italic> (<tp:taxon-name><tp:taxon-name-part taxon-name-part-type="family">Poaceae</tp:taxon-name-part></tp:taxon-name>). <bold>Sexual morph</bold>: Undetermined. <bold>Asexual morph</bold>: Coelomycetous. <bold><italic>Conidiomata</italic></bold> 90–110 × 80–150 µm (<italic>x̄</italic> = 102 × 120 µm, <italic>n</italic> = 10), pycnidial, immersed to semi-immersed, dark brown to black, solitary to aggregated, globose to sub-globose, visible as dots on host surface. <bold><italic>Conidiomatal wall</italic></bold> 15–20 μm wide (<italic>x̄</italic> = 16 µm), thick-walled, composed of several layers of brown to dark brown pseudoparenchymatous cells, fusing at the outside indistinguishable from the host tissues. <bold><italic>Conidiophores</italic></bold> reduced to conidiogenous cells. <bold><italic>Conidiogenous cells</italic></bold> 4–7 × 3–4 µm (<italic>x̄</italic> = 4.8 × 3.5 µm, <italic>n</italic> = 20), discrete, hyaline, globose to doliiform, holoblastic. <bold><italic>Conidia</italic></bold> 6.5–8 × 4–5 (<italic>x̄</italic> = 6.8 × 4.5 µm, <italic>n</italic> = 40) µm, hyaline to pale brown, ellipsoidal to limoniform, apex acute to apiculate, widest in the middle, tapering towards a narrowly truncate base, guttulate, smooth-walled.</p><fig id="F9" position="float" orientation="portrait"><object-id xmlns:xlink="http://www.w3.org/1999/xlink" content-type="doi" xlink:type="simple">10.3897/mycokeys.122.163383.figure9</object-id><object-id xmlns:xlink="http://www.w3.org/1999/xlink" content-type="arpha" xlink:type="simple">770AF1C0-9831-56B9-9326-140E810A219D</object-id><label>Figure 9.</label><caption><p><italic><tp:taxon-name><tp:taxon-name-part taxon-name-part-type="genus" reg="Neptunomyces">Neptunomyces</tp:taxon-name-part> <tp:taxon-name-part taxon-name-part-type="species" reg="chinensis">chinensis</tp:taxon-name-part></tp:taxon-name></italic> (SZU25-020, holotype). a, b. Appearance of conidiomata on host; c. Close-up of conidioma; d, e. Vertical sections of conidiomata; f. Conidiomatal wall; g. Conidiogenous cells with developing conidia; h, i. Conidia. Scale bars: 60 µm (d, e); 15 µm (f); 5 µm (g–i).</p></caption><graphic xmlns:xlink="http://www.w3.org/1999/xlink" xlink:href="mycokeys-122-059-g009.jpg" position="float" orientation="portrait" xlink:type="simple" id="oo_1410190.jpg"><uri content-type="original_file" xlink:type="simple">https://binary.pensoft.net/fig/1410190</uri></graphic></fig></tp:treatment-sec><tp:treatment-sec sec-type="material" id="SECID0EKODK"><title>Material examined.</title><p>China • Guangdong Province, Shenzhen, on a dead leaf of <italic><tp:taxon-name><tp:taxon-name-part taxon-name-part-type="genus" reg="Phragmites">Phragmites</tp:taxon-name-part> <tp:taxon-name-part taxon-name-part-type="species" reg="australis">australis</tp:taxon-name-part></tp:taxon-name></italic> (<tp:taxon-name><tp:taxon-name-part taxon-name-part-type="family">Poaceae</tp:taxon-name-part></tp:taxon-name>), 20 December 2024, D.S. Tennakoon, SZD 12 (SZU25-020, <bold>holotype</bold>), ex-type living culture, <abbrev xmlns:xlink="http://www.w3.org/1999/xlink" content-type="institution" xlink:title="Culture Collection of Microbial Shenzhen University" id="ABBRID0ECPDK" xlink:type="simple">MBSZU</abbrev> 25-028 • <italic>ibid.</italic> 23 December 2024, SZD15 (SZU25-021, <bold>paratype</bold>), living culture, <abbrev xmlns:xlink="http://www.w3.org/1999/xlink" content-type="institution" xlink:title="Culture Collection of Microbial Shenzhen University" id="ABBRID0ELPDK" xlink:type="simple">MBSZU</abbrev> 25-029.</p></tp:treatment-sec><tp:treatment-sec sec-type="notes" id="SECID0EQPDK"><title>Notes.</title><p>According to the multi-gene phylogeny, our collection (SZU25-020 and SZU25-021) constitutes an independent lineage sister to <italic><tp:taxon-name><tp:taxon-name-part taxon-name-part-type="genus" reg="Neptunomyces">Neptunomyces</tp:taxon-name-part> <tp:taxon-name-part taxon-name-part-type="species" reg="juncicola">juncicola</tp:taxon-name-part></tp:taxon-name></italic> (CPC 45436) with robust statistical support (97% <abbrev xmlns:xlink="http://www.w3.org/1999/xlink" xlink:title="Maximum Likelihood" id="ABBRID0EBQDK" xlink:type="simple">ML</abbrev>, 1.00 BYPP). In addition, new isolates cluster together with strong support (100% <abbrev xmlns:xlink="http://www.w3.org/1999/xlink" xlink:title="Maximum Likelihood" id="ABBRID0EFQDK" xlink:type="simple">ML</abbrev>, 1.00 BYPP). Our collection can be distinguished from <italic><tp:taxon-name><tp:taxon-name-part taxon-name-part-type="genus" reg="Neptunomyces">N.</tp:taxon-name-part> <tp:taxon-name-part taxon-name-part-type="species" reg="juncicola">juncicola</tp:taxon-name-part></tp:taxon-name></italic> by conidial characteristics; <italic><tp:taxon-name><tp:taxon-name-part taxon-name-part-type="genus" reg="Neptunomyces">N.</tp:taxon-name-part> <tp:taxon-name-part taxon-name-part-type="species" reg="juncicola">juncicola</tp:taxon-name-part></tp:taxon-name></italic> has subcylindrical to fusoid-ellipsoid conidia with sub-obtuse apex, whereas our collection has ellipsoidal to limoniform conidia with acute to apiculate apex (<xref ref-type="bibr" rid="B15">Crous et al. 2024</xref>). Our collection differs from <italic><tp:taxon-name><tp:taxon-name-part taxon-name-part-type="genus" reg="Neptunomyces">N.</tp:taxon-name-part> <tp:taxon-name-part taxon-name-part-type="species" reg="juncicola">juncicola</tp:taxon-name-part></tp:taxon-name></italic> by having smaller conidiomata (90–110 × 80–150 µm vs 180–220 µm). However, SZU25-020 and SZU25-021 have some morphological similarities with <italic><tp:taxon-name><tp:taxon-name-part taxon-name-part-type="genus" reg="Neokalmusia">N.</tp:taxon-name-part> <tp:taxon-name-part taxon-name-part-type="species" reg="soli">soli</tp:taxon-name-part></tp:taxon-name></italic> (immersed to semi-immersed, globose to sub-globose conidiomata and doliiform conidiogenous cells and hyaline to pale brown conidia), but differ by conidia sizes (6.5–8 × 4–5 µm vs 5–6.5 × 3–5 µm) (<xref ref-type="bibr" rid="B98">Yasanthika et al. 2024</xref>). In addition, a comparison of the 587 nucleotides across the ITS (+5.8S) gene region of our collection (SZU25-020) and <italic><tp:taxon-name><tp:taxon-name-part taxon-name-part-type="genus" reg="Neokalmusia">N.</tp:taxon-name-part> <tp:taxon-name-part taxon-name-part-type="species" reg="soli">soli</tp:taxon-name-part></tp:taxon-name></italic> (MFLUCC 24-0272) shows 19 base pair differences (3.23%). Therefore, based on both morphological and phylogenetic evidence, we introduce our collection as a new species, <italic><tp:taxon-name><tp:taxon-name-part taxon-name-part-type="genus" reg="Neokalmusia">N.</tp:taxon-name-part> <tp:taxon-name-part taxon-name-part-type="species" reg="chinensis">chinensis</tp:taxon-name-part></tp:taxon-name></italic>, from China.</p></tp:treatment-sec><ref-list><ref id="B15"><mixed-citation xmlns:xlink="http://www.w3.org/1999/xlink" xlink:type="simple"><person-group><name name-style="western"><surname>Crous</surname><given-names>PW</given-names></name><name name-style="western"><surname>Jurjević</surname><given-names>Z</given-names></name><name name-style="western"><surname>Balashov</surname><given-names>S</given-names></name><name name-style="western"><surname>De la Peña-Lastra</surname><given-names>S</given-names></name><name name-style="western"><surname>Mateos</surname><given-names>A</given-names></name><name name-style="western"><surname>Pinruan</surname><given-names>U</given-names></name><name name-style="western"><surname>Rigueiro-Rodríguez</surname><given-names>A</given-names></name><name name-style="western"><surname>Osieck</surname><given-names>ER</given-names></name><name name-style="western"><surname>Altés</surname><given-names>A</given-names></name><name name-style="western"><surname>Czachura</surname><given-names>P</given-names></name><name name-style="western"><surname>Esteve-Raventós</surname><given-names>F</given-names></name><name name-style="western"><surname>Gunaseelan</surname><given-names>S</given-names></name><name name-style="western"><surname>Kaliyaperumal</surname><given-names>M</given-names></name><name name-style="western"><surname>Larsson</surname><given-names>E</given-names></name><name name-style="western"><surname>Luangsa-ard</surname><given-names>JJ</given-names></name><name name-style="western"><surname>Moreno</surname><given-names>G</given-names></name><name name-style="western"><surname>Pancorbo</surname><given-names>F</given-names></name><name name-style="western"><surname>Piątek</surname><given-names>M</given-names></name><name name-style="western"><surname>Sommai</surname><given-names>S</given-names></name><name name-style="western"><surname>Somrithipol</surname><given-names>S</given-names></name><name name-style="western"><surname>Asif</surname><given-names>M</given-names></name><name name-style="western"><surname>Delgado</surname><given-names>G</given-names></name><name name-style="western"><surname>Flakus</surname><given-names>A</given-names></name><name name-style="western"><surname>Illescas</surname><given-names>T</given-names></name><name name-style="western"><surname>Kezo</surname><given-names>K</given-names></name><name name-style="western"><surname>Khamsuntorn</surname><given-names>P</given-names></name><name name-style="western"><surname>Kubátová</surname><given-names>A</given-names></name><name name-style="western"><surname>Labuda</surname><given-names>R</given-names></name><name name-style="western"><surname>Lavoise</surname><given-names>C</given-names></name><name name-style="western"><surname>Lebel</surname><given-names>T</given-names></name><name name-style="western"><surname>Lueangjaroenkit</surname><given-names>P</given-names></name><name name-style="western"><surname>Maciá-Vicente</surname><given-names>JG</given-names></name><name name-style="western"><surname>Paz</surname><given-names>A</given-names></name><name name-style="western"><surname>Saba</surname><given-names>M</given-names></name><name name-style="western"><surname>Shivas</surname><given-names>RG</given-names></name><name name-style="western"><surname>Tan</surname><given-names>YP</given-names></name><name name-style="western"><surname>Wingfield</surname><given-names>MJ</given-names></name><name name-style="western"><surname>Aas</surname><given-names>T</given-names></name><name name-style="western"><surname>Abramczyk</surname><given-names>B</given-names></name><name name-style="western"><surname>Ainsworth</surname><given-names>AM</given-names></name><name name-style="western"><surname>Akulov</surname><given-names>A</given-names></name><name name-style="western"><surname>Alvarado</surname><given-names>P</given-names></name><name name-style="western"><surname>Armada</surname><given-names>F</given-names></name><name name-style="western"><surname>Assyov</surname><given-names>B</given-names></name><name name-style="western"><surname>Avchar</surname><given-names>R</given-names></name><name name-style="western"><surname>Avesani</surname><given-names>M</given-names></name><name name-style="western"><surname>Bezerra</surname><given-names>JL</given-names></name><name name-style="western"><surname>Bhat</surname><given-names>JD</given-names></name><name name-style="western"><surname>Bilański</surname><given-names>P</given-names></name><name name-style="western"><surname>Bily</surname><given-names>DS</given-names></name><name name-style="western"><surname>Boccardo</surname><given-names>F</given-names></name><name name-style="western"><surname>Bozok</surname><given-names>F</given-names></name><name name-style="western"><surname>Campos</surname><given-names>JC</given-names></name><name name-style="western"><surname>Chaimongkol</surname><given-names>S</given-names></name><name name-style="western"><surname>Chellappan</surname><given-names>N</given-names></name><name name-style="western"><surname>Costa</surname><given-names>MM</given-names></name><name name-style="western"><surname>Dalecká</surname><given-names>M</given-names></name><name name-style="western"><surname>Darmostuk</surname><given-names>V</given-names></name><name name-style="western"><surname>Daskalopoulos</surname><given-names>V</given-names></name><name name-style="western"><surname>Dearnaley</surname><given-names>J</given-names></name><name name-style="western"><surname>Dentinger</surname><given-names>BTM</given-names></name><name name-style="western"><surname>De Silva</surname><given-names>NI</given-names></name><name name-style="western"><surname>Dhotre</surname><given-names>D</given-names></name><name name-style="western"><surname>Carlavilla</surname><given-names>JR</given-names></name><name name-style="western"><surname>Doungsa-ard</surname><given-names>C</given-names></name><name name-style="western"><surname>Dovana</surname><given-names>F</given-names></name><name name-style="western"><surname>Erhard</surname><given-names>A</given-names></name><name name-style="western"><surname>Ferro</surname><given-names>LO</given-names></name><name name-style="western"><surname>Gallegos</surname><given-names>SC</given-names></name><name name-style="western"><surname>Giles</surname><given-names>CE</given-names></name><name name-style="western"><surname>Gore</surname><given-names>G</given-names></name><name name-style="western"><surname>Gorfer</surname><given-names>M</given-names></name><name name-style="western"><surname>Guard</surname><given-names>FE</given-names></name><name name-style="western"><surname>Hanson</surname><given-names>SA</given-names></name><name name-style="western"><surname>Haridev</surname><given-names>P</given-names></name><name name-style="western"><surname>Jankowiak</surname><given-names>R</given-names></name><name name-style="western"><surname>Jeffers</surname><given-names>SN</given-names></name><name name-style="western"><surname>Kandemir</surname><given-names>H</given-names></name><name name-style="western"><surname>Karich</surname><given-names>A</given-names></name><name name-style="western"><surname>Kisło</surname><given-names>K</given-names></name><name name-style="western"><surname>Kiss</surname><given-names>L</given-names></name><name name-style="western"><surname>Krisai-Greilhuber</surname><given-names>I</given-names></name><name name-style="western"><surname>Latha</surname><given-names>KPD</given-names></name><name name-style="western"><surname>Lorenzini</surname><given-names>M</given-names></name><name name-style="western"><surname>Lumyong</surname><given-names>S</given-names></name><name name-style="western"><surname>Manimohan</surname><given-names>P</given-names></name><name name-style="western"><surname>Manjón</surname><given-names>JL</given-names></name><name name-style="western"><surname>Maula</surname><given-names>F</given-names></name><name name-style="western"><surname>Mazur</surname><given-names>E</given-names></name><name name-style="western"><surname>Mesquita</surname><given-names>NLS</given-names></name><name name-style="western"><surname>Młynek</surname><given-names>K</given-names></name><name name-style="western"><surname>Mongkolsamrit</surname><given-names>S</given-names></name><name name-style="western"><surname>Morán</surname><given-names>P</given-names></name><name name-style="western"><surname>Murugadoss</surname><given-names>R</given-names></name><name name-style="western"><surname>Nagarajan</surname><given-names>M</given-names></name><name name-style="western"><surname>Nalumpang</surname><given-names>S</given-names></name><name name-style="western"><surname>Noisripoom</surname><given-names>W</given-names></name><name name-style="western"><surname>Nosalj</surname><given-names>S</given-names></name><name name-style="western"><surname>Novaes</surname><given-names>QS</given-names></name><name name-style="western"><surname>Nowak</surname><given-names>M</given-names></name><name name-style="western"><surname>Pawłowska</surname><given-names>J</given-names></name><name name-style="western"><surname>Peiger</surname><given-names>M</given-names></name><name name-style="western"><surname>Pereira</surname><given-names>OL</given-names></name><name name-style="western"><surname>Pinto</surname><given-names>A</given-names></name><name name-style="western"><surname>Plaza</surname><given-names>M</given-names></name><name name-style="western"><surname>Polemis</surname><given-names>E</given-names></name><name name-style="western"><surname>Polhorský</surname><given-names>A</given-names></name><name name-style="western"><surname>Ramos</surname><given-names>DO</given-names></name><name name-style="western"><surname>Raza</surname><given-names>M</given-names></name><name name-style="western"><surname>Rivas-Ferreiro</surname><given-names>M</given-names></name><name name-style="western"><surname>Rodriguez-Flakus</surname><given-names>P</given-names></name><name name-style="western"><surname>Ruszkiewicz-Michalska</surname><given-names>M</given-names></name><name name-style="western"><surname>Sánchez</surname><given-names>A</given-names></name><name name-style="western"><surname>Santos</surname><given-names>A</given-names></name><name name-style="western"><surname>Schüller</surname><given-names>A</given-names></name><name name-style="western"><surname>Scott</surname><given-names>PA</given-names></name><name name-style="western"><surname>Şen</surname><given-names>İ</given-names></name><name name-style="western"><surname>Shelke</surname><given-names>D</given-names></name><name name-style="western"><surname>Śliwa</surname><given-names>L</given-names></name><name name-style="western"><surname>Solheim</surname><given-names>H</given-names></name><name name-style="western"><surname>Sonawane</surname><given-names>H</given-names></name><name name-style="western"><surname>Strašiftáková</surname><given-names>D</given-names></name><name name-style="western"><surname>Stryjak-Bogacka</surname><given-names>M</given-names></name><name name-style="western"><surname>Sudsanguan</surname><given-names>M</given-names></name><name name-style="western"><surname>Suwannarach</surname><given-names>N</given-names></name><name name-style="western"><surname>Suz</surname><given-names>LM</given-names></name><name name-style="western"><surname>Syme</surname><given-names>K</given-names></name><name name-style="western"><surname>Taşkın</surname><given-names>H</given-names></name><name name-style="western"><surname>Tennakoon</surname><given-names>DS</given-names></name><name name-style="western"><surname>Tomka</surname><given-names>P</given-names></name><name name-style="western"><surname>Vaghefi</surname><given-names>N</given-names></name><name name-style="western"><surname>Vasan</surname><given-names>V</given-names></name><name name-style="western"><surname>Vauras</surname><given-names>J</given-names></name><name name-style="western"><surname>Wiktorowicz</surname><given-names>D</given-names></name><name name-style="western"><surname>Villarreal</surname><given-names>M</given-names></name><name name-style="western"><surname>Vizzini</surname><given-names>A</given-names></name><name name-style="western"><surname>Wrzosek</surname><given-names>M</given-names></name><name name-style="western"><surname>Yang</surname><given-names>X</given-names></name><name name-style="western"><surname>Yingkunchao</surname><given-names>W</given-names></name><name name-style="western"><surname>Zapparoli</surname><given-names>G</given-names></name><name name-style="western"><surname>Zervakis</surname><given-names>GI</given-names></name><name name-style="western"><surname>Groenewald</surname><given-names>JZ</given-names></name></person-group> (<year>2024</year>) <article-title>Fungal Planet description sheets: 1614–1696.</article-title><source>Fungal Systematics and Evolution</source><volume>13</volume>: <fpage>183</fpage>–<lpage>439</lpage>. <ext-link xlink:href="10.3114/fuse.2024.13.11" ext-link-type="doi" xlink:type="simple">https://doi.org/10.3114/fuse.2024.13.11</ext-link></mixed-citation></ref><ref id="B98"><mixed-citation xmlns:xlink="http://www.w3.org/1999/xlink" xlink:type="simple"><person-group><name name-style="western"><surname>Yasanthika</surname><given-names>W</given-names></name><name name-style="western"><surname>Chethana</surname><given-names>K</given-names></name><name name-style="western"><surname>Wanasinghe</surname><given-names>D</given-names></name><name name-style="western"><surname>Tennakoon</surname><given-names>D</given-names></name><name name-style="western"><surname>Al-Otibi</surname><given-names>F</given-names></name><name name-style="western"><surname>Hyde</surname><given-names>K</given-names></name></person-group> (<year>2024</year>) <article-title>Taxonomic novelties of soil-inhabiting pleosporalean fungi in Thailand using baiting method.</article-title><source>Phytotaxa</source><volume>676</volume>(<issue>1</issue>): <fpage>1</fpage>–<lpage>24</lpage>. <ext-link xlink:href="10.11646/phytotaxa.676.1.1" ext-link-type="doi" xlink:type="simple">https://doi.org/10.11646/phytotaxa.676.1.1</ext-link></mixed-citation></ref></ref-list></tp:taxon-treatment>
