# Supplementary material for: ﻿Additions to Acrocalymmaceae and Didymosphaeriaceae (Pleosporales, Dothideomycetes): Some interesting novel additions from plant litter in China
Source: MycoKeys. 2025 Sep 5;122:59–98. doi: 10.3897/mycokeys.122.163383 (PMC12432524; doi:10.3897/mycokeys.122.163383)
Supplement: XML Treatment for Paraconiothyrium [file mycokeys.122.163383-treatment8.xml]

<!DOCTYPE tp:taxon-treatment
  PUBLIC "-//TaxonX//DTD Taxonomic Treatment Publishing DTD v0 20100105//EN" "tax-treatment-NSO.dtd">
<tp:taxon-treatment xmlns:tp="http://www.plazi.org/taxpub"><tp:treatment-meta><kwd-group><label>Taxon classification</label><kwd>
              <named-content content-type="kingdom">Fungi</named-content>
            </kwd><kwd>
              <named-content content-type="order">Pleosporales</named-content>
            </kwd><kwd>
              <named-content content-type="family">Didymosphaeriaceae</named-content>
            </kwd></kwd-group><mixed-citation publication-type="journal"><person-group><name><surname>Tennakoon</surname><given-names>Danushka S.</given-names></name><name><surname>de Silva</surname><given-names>Nimali I.</given-names></name><name><surname>Hongsanan</surname><given-names>Sinang</given-names></name><name><surname>Xie</surname><given-names>Ning</given-names></name></person-group><article-title>﻿Additions to <tp:taxon-name><tp:taxon-name-part taxon-name-part-type="family">Acrocalymmaceae</tp:taxon-name-part></tp:taxon-name> and <tp:taxon-name><tp:taxon-name-part taxon-name-part-type="family">Didymosphaeriaceae</tp:taxon-name-part></tp:taxon-name> (<tp:taxon-name><tp:taxon-name-part taxon-name-part-type="order">Pleosporales</tp:taxon-name-part></tp:taxon-name>, <tp:taxon-name><tp:taxon-name-part taxon-name-part-type="class">Dothideomycetes</tp:taxon-name-part></tp:taxon-name>): Some interesting novel additions from plant litter in China</article-title><source>MycoKeys</source><day>05</day><month>09</month><year>2025</year><volume>122</volume><fpage>59</fpage><lpage>98</lpage><pub-id pub-id-type="doi">10.3897/mycokeys.122.163383</pub-id></mixed-citation></tp:treatment-meta><tp:nomenclature><label>﻿</label><tp:taxon-name><object-id xmlns:xlink="http://www.w3.org/1999/xlink" content-type="arpha" xlink:type="simple">32A6DD7D-7DC8-5B67-845D-028CB14D7976</object-id>
            <tp:taxon-name-part taxon-name-part-type="genus" reg="Paraconiothyrium">Paraconiothyrium</tp:taxon-name-part>
          </tp:taxon-name><tp:taxon-authority>Verkley, Stud. Mycol. 50(2): 327 (2004)</tp:taxon-authority></tp:nomenclature><tp:treatment-sec sec-type="notes" id="SECID0ETTDK"><title>Notes.</title><p><xref ref-type="bibr" rid="B88">Verkley et al. (2004)</xref> introduced <italic><tp:taxon-name><tp:taxon-name-part taxon-name-part-type="genus" reg="Paraconiothyrium">Paraconiothyrium</tp:taxon-name-part></tp:taxon-name></italic>, which includes four species: <italic><tp:taxon-name><tp:taxon-name-part taxon-name-part-type="genus" reg="Pseudopithomyces">P.</tp:taxon-name-part> <tp:taxon-name-part taxon-name-part-type="species" reg="estuarinum">estuarinum</tp:taxon-name-part></tp:taxon-name></italic> (type species), <italic><tp:taxon-name><tp:taxon-name-part taxon-name-part-type="genus" reg="Paraconiothyrium">P.</tp:taxon-name-part> <tp:taxon-name-part taxon-name-part-type="species" reg="brasiliense">brasiliense</tp:taxon-name-part></tp:taxon-name></italic>, <italic><tp:taxon-name><tp:taxon-name-part taxon-name-part-type="genus" reg="Pseudopithomyces">P.</tp:taxon-name-part> <tp:taxon-name-part taxon-name-part-type="species" reg="cyclothyrioides">cyclothyrioides</tp:taxon-name-part></tp:taxon-name></italic>, and <italic><tp:taxon-name><tp:taxon-name-part taxon-name-part-type="genus" reg="Pseudopithomyces">P.</tp:taxon-name-part> <tp:taxon-name-part taxon-name-part-type="species" reg="fungicola">fungicola</tp:taxon-name-part></tp:taxon-name></italic>. <italic><tp:taxon-name><tp:taxon-name-part taxon-name-part-type="genus" reg="Paraconiothyrium">Paraconiothyrium</tp:taxon-name-part></tp:taxon-name></italic> species have variable morphological characteristics, including eustromaticto pycnidial conidiomata, phialidic or annelidic conidiogenous cells, smooth-walled or minutely warted, hyaline or brown conidia (<xref ref-type="bibr" rid="B88">Verkley et al. 2004</xref>; <xref ref-type="bibr" rid="B16">Damm et al. 2008</xref>; <xref ref-type="bibr" rid="B58">Paul and Lee 2014</xref>). The life modes of <italic><tp:taxon-name><tp:taxon-name-part taxon-name-part-type="genus" reg="Paraconiothyrium">Paraconiothyrium</tp:taxon-name-part></tp:taxon-name></italic> can vary, as they are primarily reported as saprobes, with some species also being identified as endophytes and pathogens (<xref ref-type="bibr" rid="B41">Khan et al. 2012</xref>; <xref ref-type="bibr" rid="B55">Nakashima et al. 2019</xref>; <xref ref-type="bibr" rid="B93">Wang et al. 2021</xref>; <xref ref-type="bibr" rid="B28">Guarnaccia et al. 2022</xref>; <xref ref-type="bibr" rid="B82">Tennakoon et al. 2022</xref>). They also have diverse bioactive functions with potential applications in agriculture, medicine, and industrial sectors (<xref ref-type="bibr" rid="B93">Wang et al. 2021</xref>). To date, 28 species of <italic><tp:taxon-name><tp:taxon-name-part taxon-name-part-type="genus" reg="Paraconiothyrium">Paraconiothyrium</tp:taxon-name-part></tp:taxon-name></italic> have been listed in <xref ref-type="bibr" rid="B73">Species Fungorum (2025)</xref>. In this study, we introduce a new host record of <italic><tp:taxon-name><tp:taxon-name-part taxon-name-part-type="genus" reg="Paraconiothyrium">P.</tp:taxon-name-part> <tp:taxon-name-part taxon-name-part-type="species" reg="archidendri">archidendri</tp:taxon-name-part></tp:taxon-name></italic> from <italic><tp:taxon-name><tp:taxon-name-part taxon-name-part-type="genus" reg="Citrus">Citrus</tp:taxon-name-part> <tp:taxon-name-part taxon-name-part-type="species" reg="maxima">maxima</tp:taxon-name-part></tp:taxon-name></italic> in China.</p></tp:treatment-sec><ref-list><ref id="B88"><mixed-citation xmlns:xlink="http://www.w3.org/1999/xlink" xlink:type="simple"><person-group><name name-style="western"><surname>Verkley</surname><given-names>GJ</given-names></name><name name-style="western"><surname>da Silva</surname><given-names>M</given-names></name><name name-style="western"><surname>Wicklow</surname><given-names>DT</given-names></name><name name-style="western"><surname>Crous</surname><given-names>PW</given-names></name></person-group> (<year>2004</year>) <article-title><italic><tp:taxon-name><tp:taxon-name-part taxon-name-part-type="genus">Paraconiothyrium</tp:taxon-name-part></tp:taxon-name></italic>, a new genus to accommodate the mycoparasite <italic><tp:taxon-name><tp:taxon-name-part taxon-name-part-type="genus">Coniothyrium</tp:taxon-name-part> <tp:taxon-name-part taxon-name-part-type="species">minitans</tp:taxon-name-part></tp:taxon-name></italic>, anamorphs of <italic><tp:taxon-name><tp:taxon-name-part taxon-name-part-type="genus">Paraphaeosphaeria</tp:taxon-name-part></tp:taxon-name></italic>, and four new species.</article-title><source>Studies in Mycology</source><volume>50</volume>: <fpage>323</fpage>–<lpage>335</lpage>.</mixed-citation></ref><ref id="B16"><mixed-citation xmlns:xlink="http://www.w3.org/1999/xlink" xlink:type="simple"><person-group><name name-style="western"><surname>Damm</surname><given-names>U</given-names></name><name name-style="western"><surname>Verkley</surname><given-names>GJM</given-names></name><name name-style="western"><surname>Crous</surname><given-names>PW</given-names></name><name name-style="western"><surname>Fourie</surname><given-names>PH</given-names></name><name name-style="western"><surname>Haegi</surname><given-names>A</given-names></name><name name-style="western"><surname>Riccioni</surname><given-names>L</given-names></name></person-group> (<year>2008</year>) <article-title>Novel <italic><tp:taxon-name><tp:taxon-name-part taxon-name-part-type="genus">Paraconiothyrium</tp:taxon-name-part></tp:taxon-name></italic> species on stone fruit trees and other woody hosts.</article-title><source>Persoonia</source><volume>20</volume>: <fpage>9</fpage>–<lpage>17</lpage>. <ext-link xlink:href="10.3767/003158508X286842" ext-link-type="doi" xlink:type="simple">https://doi.org/10.3767/003158508X286842</ext-link></mixed-citation></ref><ref id="B58"><mixed-citation xmlns:xlink="http://www.w3.org/1999/xlink" xlink:type="simple"><person-group><name name-style="western"><surname>Paul</surname><given-names>NC</given-names></name><name name-style="western"><surname>Lee</surname><given-names>HB</given-names></name></person-group> (<year>2014</year>) <article-title>First record of endophytic <italic><tp:taxon-name><tp:taxon-name-part taxon-name-part-type="genus">Paraconiothyrium</tp:taxon-name-part> <tp:taxon-name-part taxon-name-part-type="species">brasiliense</tp:taxon-name-part></tp:taxon-name></italic> isolated from Chinese maple leaves in Korea.</article-title><source>Korian Journal of Mycology</source><volume>42</volume>: <fpage>349</fpage>–<lpage>352</lpage>. <ext-link xlink:href="10.4489/KJM.2014.42.4.349" ext-link-type="doi" xlink:type="simple">https://doi.org/10.4489/KJM.2014.42.4.349</ext-link></mixed-citation></ref><ref id="B41"><mixed-citation xmlns:xlink="http://www.w3.org/1999/xlink" xlink:type="simple"><person-group><name name-style="western"><surname>Khan</surname><given-names>AL</given-names></name><name name-style="western"><surname>Hamayun</surname><given-names>M</given-names></name><name name-style="western"><surname>Hussain</surname><given-names>J</given-names></name><name name-style="western"><surname>Kang</surname><given-names>SM</given-names></name><name name-style="western"><surname>Lee</surname><given-names>IJ</given-names></name></person-group> (<year>2012</year>) <article-title>The newly isolated endophytic fungus <italic><tp:taxon-name><tp:taxon-name-part taxon-name-part-type="genus">Paraconiothyrium</tp:taxon-name-part></tp:taxon-name></italic> sp. LK1 produces ascotoxin.</article-title><source>Molecules (Basel, Switzerland)</source><volume>17</volume>(<issue>1</issue>): <fpage>1103</fpage>–<lpage>1112</lpage>. <ext-link xlink:href="10.3390/molecules17011103" ext-link-type="doi" xlink:type="simple">https://doi.org/10.3390/molecules17011103</ext-link></mixed-citation></ref><ref id="B55"><mixed-citation xmlns:xlink="http://www.w3.org/1999/xlink" xlink:type="simple"><person-group><name name-style="western"><surname>Nakashima</surname><given-names>KI</given-names></name><name name-style="western"><surname>Tomida</surname><given-names>J</given-names></name><name name-style="western"><surname>Hirai</surname><given-names>T</given-names></name><name name-style="western"><surname>Kawamura</surname><given-names>Y</given-names></name><name name-style="western"><surname>Inoue</surname><given-names>M</given-names></name></person-group> (<year>2019</year>) <article-title>Paraconiothins A–J: Sesquiterpenoids from the endophytic fungus <italic><tp:taxon-name><tp:taxon-name-part taxon-name-part-type="genus">Paraconiothyrium</tp:taxon-name-part> <tp:taxon-name-part taxon-name-part-type="species">brasiliense</tp:taxon-name-part></tp:taxon-name></italic> ECN258.</article-title><source>Journal of Natural Products</source><volume>82</volume>: <fpage>3347</fpage>–<lpage>3356</lpage>. <ext-link xlink:href="10.1021/acs.jnatprod.9b00638" ext-link-type="doi" xlink:type="simple">https://doi.org/10.1021/acs.jnatprod.9b00638</ext-link></mixed-citation></ref><ref id="B93"><mixed-citation xmlns:xlink="http://www.w3.org/1999/xlink" xlink:type="simple"><person-group><name name-style="western"><surname>Wang</surname><given-names>J</given-names></name><name name-style="western"><surname>Shao</surname><given-names>S</given-names></name><name name-style="western"><surname>Liu</surname><given-names>C</given-names></name><name name-style="western"><surname>Song</surname><given-names>Z</given-names></name><name name-style="western"><surname>Liu</surname><given-names>S</given-names></name><name name-style="western"><surname>Wu</surname><given-names>S</given-names></name></person-group> (<year>2021</year>) <article-title>The genus <italic><tp:taxon-name><tp:taxon-name-part taxon-name-part-type="genus">Paraconiothyrium</tp:taxon-name-part></tp:taxon-name></italic>: Species concepts, biological functions, and secondary metabolites.</article-title><source>Critical Reviews in Microbiology</source><volume>47</volume>(<issue>6</issue>): <fpage>781</fpage>–<lpage>810</lpage>. <ext-link xlink:href="10.1080/1040841X.2021.1933898" ext-link-type="doi" xlink:type="simple">https://doi.org/10.1080/1040841X.2021.1933898</ext-link></mixed-citation></ref><ref id="B28"><mixed-citation xmlns:xlink="http://www.w3.org/1999/xlink" xlink:type="simple"><person-group><name name-style="western"><surname>Guarnaccia</surname><given-names>V</given-names></name><name name-style="western"><surname>Martino</surname><given-names>I</given-names></name><name name-style="western"><surname>Brondino</surname><given-names>L</given-names></name><name name-style="western"><surname>Gullino</surname><given-names>ML</given-names></name></person-group> (<year>2022</year>) <article-title><italic><tp:taxon-name><tp:taxon-name-part taxon-name-part-type="genus">Paraconiothyrium</tp:taxon-name-part> <tp:taxon-name-part taxon-name-part-type="species">fuckelii</tp:taxon-name-part></tp:taxon-name></italic>, <italic><tp:taxon-name><tp:taxon-name-part taxon-name-part-type="genus">Diaporthe</tp:taxon-name-part> <tp:taxon-name-part taxon-name-part-type="species">eres</tp:taxon-name-part></tp:taxon-name></italic> and <italic><tp:taxon-name><tp:taxon-name-part taxon-name-part-type="genus">Neocosmospora</tp:taxon-name-part> <tp:taxon-name-part taxon-name-part-type="species">parceramosa</tp:taxon-name-part></tp:taxon-name></italic> causing cane blight of red raspberry in Northern Italy.</article-title><source>Journal of Plant Pathology</source><volume>104</volume>(<issue>2</issue>): <fpage>683</fpage>–<lpage>698</lpage>. <ext-link xlink:href="10.1007/s42161-022-01068-4" ext-link-type="doi" xlink:type="simple">https://doi.org/10.1007/s42161-022-01068-4</ext-link></mixed-citation></ref><ref id="B82"><mixed-citation xmlns:xlink="http://www.w3.org/1999/xlink" xlink:type="simple"><person-group><name name-style="western"><surname>Tennakoon</surname><given-names>DS</given-names></name><name name-style="western"><surname>Thambugala</surname><given-names>KM</given-names></name><name name-style="western"><surname>Silva</surname><given-names>NID</given-names></name><name name-style="western"><surname>Suwannarach</surname><given-names>N</given-names></name><name name-style="western"><surname>Lumyong</surname><given-names>S</given-names></name></person-group> (<year>2022</year>) A taxonomic assessment of novel and remarkable fungal species in <tp:taxon-name><tp:taxon-name-part taxon-name-part-type="family">Didymosphaeriaceae</tp:taxon-name-part></tp:taxon-name> (<tp:taxon-name><tp:taxon-name-part taxon-name-part-type="order">Pleosporales</tp:taxon-name-part></tp:taxon-name>, <tp:taxon-name><tp:taxon-name-part taxon-name-part-type="class">Dothideomycetes</tp:taxon-name-part></tp:taxon-name>) from plant litter. Frontiers in Microbiology 13: e1016285. <ext-link xlink:href="10.3389/fmicb.2022.1016285" ext-link-type="doi" xlink:type="simple">https://doi.org/10.3389/fmicb.2022.1016285</ext-link></mixed-citation></ref><ref id="B73"><mixed-citation xmlns:xlink="http://www.w3.org/1999/xlink" xlink:type="simple">Species Fungorum (<year>2025</year>) Species Fungorum. <ext-link xlink:href="http://www.indexfungorum.org" ext-link-type="uri" xlink:type="simple">http://www.indexfungorum.org</ext-link> [accessed on 15 April 2025]</mixed-citation></ref></ref-list></tp:taxon-treatment>
