# Supplementary material for: ﻿Additions to Acrocalymmaceae and Didymosphaeriaceae (Pleosporales, Dothideomycetes): Some interesting novel additions from plant litter in China
Source: MycoKeys. 2025 Sep 5;122:59–98. doi: 10.3897/mycokeys.122.163383 (PMC12432524; doi:10.3897/mycokeys.122.163383)
Supplement: XML Treatment for Paraconiothyrium archidendri [file mycokeys.122.163383-treatment9.xml]

<!DOCTYPE tp:taxon-treatment
  PUBLIC "-//TaxonX//DTD Taxonomic Treatment Publishing DTD v0 20100105//EN" "tax-treatment-NSO.dtd">
<tp:taxon-treatment xmlns:tp="http://www.plazi.org/taxpub"><tp:treatment-meta><kwd-group><label>Taxon classification</label><kwd>
              <named-content content-type="kingdom">Fungi</named-content>
            </kwd><kwd>
              <named-content content-type="order">Pleosporales</named-content>
            </kwd><kwd>
              <named-content content-type="family">Didymosphaeriaceae</named-content>
            </kwd></kwd-group><mixed-citation publication-type="journal"><person-group><name><surname>Tennakoon</surname><given-names>Danushka S.</given-names></name><name><surname>de Silva</surname><given-names>Nimali I.</given-names></name><name><surname>Hongsanan</surname><given-names>Sinang</given-names></name><name><surname>Xie</surname><given-names>Ning</given-names></name></person-group><article-title>﻿Additions to <tp:taxon-name><tp:taxon-name-part taxon-name-part-type="family">Acrocalymmaceae</tp:taxon-name-part></tp:taxon-name> and <tp:taxon-name><tp:taxon-name-part taxon-name-part-type="family">Didymosphaeriaceae</tp:taxon-name-part></tp:taxon-name> (<tp:taxon-name><tp:taxon-name-part taxon-name-part-type="order">Pleosporales</tp:taxon-name-part></tp:taxon-name>, <tp:taxon-name><tp:taxon-name-part taxon-name-part-type="class">Dothideomycetes</tp:taxon-name-part></tp:taxon-name>): Some interesting novel additions from plant litter in China</article-title><source>MycoKeys</source><day>05</day><month>09</month><year>2025</year><volume>122</volume><fpage>59</fpage><lpage>98</lpage><pub-id pub-id-type="doi">10.3897/mycokeys.122.163383</pub-id></mixed-citation></tp:treatment-meta><tp:nomenclature><label>﻿</label><tp:taxon-name><object-id xmlns:xlink="http://www.w3.org/1999/xlink" content-type="arpha" xlink:type="simple">B8784CB5-B500-5612-8574-EDF8D87C32B4</object-id>
            <tp:taxon-name-part taxon-name-part-type="genus" reg="Paraconiothyrium">Paraconiothyrium</tp:taxon-name-part>
            <tp:taxon-name-part taxon-name-part-type="species" reg="archidendri">archidendri</tp:taxon-name-part>
            <object-id xmlns:xlink="http://www.w3.org/1999/xlink" xlink:type="simple">Index Fungorum: IF800761</object-id>
            <object-id xmlns:xlink="http://www.w3.org/1999/xlink" xlink:type="simple">Facesoffungi Number: FoF05243</object-id>
          </tp:taxon-name><tp:taxon-authority>Verkley, Göker and Stielow, Persoonia 32: 37 (2014)</tp:taxon-authority><xref ref-type="fig" rid="F10">Fig. 10</xref></tp:nomenclature><tp:treatment-sec sec-type="description" id="SECID0ESZDK"><title>Description.</title><p><bold><italic>Saprobic</italic></bold> on a dead stem of <italic><tp:taxon-name><tp:taxon-name-part taxon-name-part-type="genus" reg="Citrus">Citrus</tp:taxon-name-part> <tp:taxon-name-part taxon-name-part-type="species" reg="maxima">maxima</tp:taxon-name-part></tp:taxon-name></italic> (<tp:taxon-name><tp:taxon-name-part taxon-name-part-type="family">Rutaceae</tp:taxon-name-part></tp:taxon-name>). <bold>Sexual morph</bold>: Undetermined. <bold>Asexual morph</bold>: Coelomycetous. <bold><italic>Conidiomata</italic></bold> 100–150 × 100–170 µm (<italic>x̄</italic> = 105 × 135 µm, <italic>n</italic> = 10), pycnidial, immersed to semi-immersed, dark brown to black, solitary to aggregated, globose to sub-globose. <bold><italic>Conidiomatal wall</italic></bold> 15–30 μm wide (<italic>x̄</italic> = 17 µm), thick-walled, composed of several layers of brown to dark brown pseudoparenchymatous cells, cells towards the inside hyaline, arranged in a <italic>textura angularis</italic>, fusing at the outside indistinguishable from the host tissues. <bold><italic>Conidiophores</italic></bold> reduced to conidiogenous cells. <bold><italic>Conidiogenous cells</italic></bold> 6–8 × 3–4 µm (<italic>x̄</italic> = 6.4 × 3.2 µm, <italic>n</italic> = 20), discrete, hyaline, globose to doliiform, holoblastic. <bold><italic>Conidia</italic></bold> 5.8–7 × 3–4 (<italic>x̄</italic> = 6.3 × 3.2 µm, <italic>n</italic> = 40) µm, variable in shape, subglobose to ellipsoid, rarely obovoid, ends rounded, aseptate, initially hyaline, becoming olivaceous-brown at maturity, contents with several small oil droplets, smooth-walled.</p></tp:treatment-sec><tp:treatment-sec sec-type="Known hosts" id="SECID0EZ2DK"><title>Known hosts.</title><p><italic><tp:taxon-name><tp:taxon-name-part taxon-name-part-type="genus" reg="Acer">Acer</tp:taxon-name-part> <tp:taxon-name-part taxon-name-part-type="species" reg="pentaphyllum">pentaphyllum</tp:taxon-name-part></tp:taxon-name></italic>, <italic><tp:taxon-name><tp:taxon-name-part taxon-name-part-type="genus" reg="Alliaria">Alliaria</tp:taxon-name-part> <tp:taxon-name-part taxon-name-part-type="species" reg="petiolate">petiolate</tp:taxon-name-part></tp:taxon-name></italic>, <italic><tp:taxon-name><tp:taxon-name-part taxon-name-part-type="genus" reg="Cinnamomum">Cinnamomum</tp:taxon-name-part> <tp:taxon-name-part taxon-name-part-type="species" reg="camphora">camphora</tp:taxon-name-part></tp:taxon-name></italic>, <italic><tp:taxon-name><tp:taxon-name-part taxon-name-part-type="genus" reg="Citrus">Citrus</tp:taxon-name-part> <tp:taxon-name-part taxon-name-part-type="species" reg="maxima">maxima</tp:taxon-name-part></tp:taxon-name></italic>, <italic><tp:taxon-name><tp:taxon-name-part taxon-name-part-type="genus" reg="Coffea">Coffea</tp:taxon-name-part> <tp:taxon-name-part taxon-name-part-type="species" reg="arabica">arabica</tp:taxon-name-part></tp:taxon-name></italic>, <italic><tp:taxon-name><tp:taxon-name-part taxon-name-part-type="genus" reg="Ginkgo">Ginkgo</tp:taxon-name-part> <tp:taxon-name-part taxon-name-part-type="species" reg="biloba">biloba</tp:taxon-name-part></tp:taxon-name></italic>, <italic><tp:taxon-name><tp:taxon-name-part taxon-name-part-type="genus" reg="Magnolia">Magnolia</tp:taxon-name-part></tp:taxon-name></italic> sp., <italic><tp:taxon-name><tp:taxon-name-part taxon-name-part-type="genus" reg="Picea">Picea</tp:taxon-name-part> <tp:taxon-name-part taxon-name-part-type="species" reg="glauca">glauca</tp:taxon-name-part></tp:taxon-name></italic>, <italic><tp:taxon-name><tp:taxon-name-part taxon-name-part-type="genus" reg="Pinus">Pinus</tp:taxon-name-part> <tp:taxon-name-part taxon-name-part-type="species" reg="tabulaeformis">tabulaeformis</tp:taxon-name-part></tp:taxon-name></italic>, <italic><tp:taxon-name><tp:taxon-name-part taxon-name-part-type="genus" reg="Pithecolobium">Pithecolobium</tp:taxon-name-part> <tp:taxon-name-part taxon-name-part-type="species" reg="bigeminum">bigeminum</tp:taxon-name-part></tp:taxon-name></italic> and <italic><tp:taxon-name><tp:taxon-name-part taxon-name-part-type="genus" reg="Prunus">Prunus</tp:taxon-name-part> <tp:taxon-name-part taxon-name-part-type="species" reg="salicina">salicina</tp:taxon-name-part></tp:taxon-name></italic> (<xref ref-type="bibr" rid="B88">Verkley et al. 2004</xref>, <xref ref-type="bibr" rid="B89">2014</xref>; <xref ref-type="bibr" rid="B16">Damm et al. 2008</xref>; <xref ref-type="bibr" rid="B58">Paul and Lee 2014</xref>; <xref ref-type="bibr" rid="B55">Nakashima et al. 2019</xref>; <xref ref-type="bibr" rid="B82">Tennakoon et al. 2022</xref>; this study).</p></tp:treatment-sec><tp:treatment-sec sec-type="distribution" id="SECID0EVAEK"><title>Known distribution.</title><p>Brazil, Canada, China, Japan, Korea, Myanmar, South Africa, and the United States (<xref ref-type="bibr" rid="B88">Verkley et al. 2004</xref>, <xref ref-type="bibr" rid="B89">2014</xref>; <xref ref-type="bibr" rid="B16">Damm et al. 2008</xref>; <xref ref-type="bibr" rid="B58">Paul and Lee 2014</xref>; <xref ref-type="bibr" rid="B55">Nakashima et al. 2019</xref>; <xref ref-type="bibr" rid="B82">Tennakoon et al. 2022</xref>; this study).</p></tp:treatment-sec><tp:treatment-sec sec-type="material" id="SECID0ETBEK"><title>Material examined.</title><p>China • Guangdong Province, Shenzhen, on dead stem of <italic><tp:taxon-name><tp:taxon-name-part taxon-name-part-type="genus" reg="Citrus">Citrus</tp:taxon-name-part> <tp:taxon-name-part taxon-name-part-type="species" reg="maxima">maxima</tp:taxon-name-part></tp:taxon-name></italic> (<tp:taxon-name><tp:taxon-name-part taxon-name-part-type="family">Rutaceae</tp:taxon-name-part></tp:taxon-name>), 21 December 2024, D. S. Tennakoon, DC030 (SZU25-018, new host record); living culture <abbrev xmlns:xlink="http://www.w3.org/1999/xlink" content-type="institution" xlink:title="Culture Collection of Microbial Shenzhen University" id="ABBRID0EJCEK" xlink:type="simple">MBSZU</abbrev> 25-027.</p></tp:treatment-sec><tp:treatment-sec sec-type="notes" id="SECID0EOCEK"><title>Notes.</title><p><italic><tp:taxon-name><tp:taxon-name-part taxon-name-part-type="genus" reg="Paraconiothyrium">Paraconiothyrium</tp:taxon-name-part> <tp:taxon-name-part taxon-name-part-type="species" reg="archidendri">archidendri</tp:taxon-name-part></tp:taxon-name></italic> was initially introduced by <xref ref-type="bibr" rid="B89">Verkley et al. (2014)</xref> from <italic><tp:taxon-name><tp:taxon-name-part taxon-name-part-type="genus" reg="Pithecellobium">Pithecellobium</tp:taxon-name-part> <tp:taxon-name-part taxon-name-part-type="species" reg="bigeminum">bigeminum</tp:taxon-name-part></tp:taxon-name></italic> in Myanmar. A multi-gene phylogeny indicates that our collection (SZU25-018) groups with other <italic><tp:taxon-name><tp:taxon-name-part taxon-name-part-type="genus" reg="Paraconiothyrium">P.</tp:taxon-name-part> <tp:taxon-name-part taxon-name-part-type="species" reg="archidendri">archidendri</tp:taxon-name-part></tp:taxon-name></italic> isolates, particularly closely related to the isolate CBS 168.77. Our collection shares similar morphological characteristics with <italic><tp:taxon-name><tp:taxon-name-part taxon-name-part-type="genus" reg="Paraconiothyrium">P.</tp:taxon-name-part> <tp:taxon-name-part taxon-name-part-type="species" reg="archidendri">archidendri</tp:taxon-name-part></tp:taxon-name></italic> by having pycnidial, immersed to semi-immersed, dark brown to black conidiomata, globose to doliiform conidiogenous cells, and subglobose to ellipsoid, olivaceous-brown, aseptate conidia (<xref ref-type="bibr" rid="B16">Damm et al. 2008</xref>; <xref ref-type="bibr" rid="B58">Paul and Lee 2014</xref>; <xref ref-type="bibr" rid="B89">Verkley et al. 2014</xref>; <xref ref-type="bibr" rid="B55">Nakashima et al. 2019</xref>; <xref ref-type="bibr" rid="B82">Tennakoon et al. 2022</xref>). Thus, we identify our collection as <italic><tp:taxon-name><tp:taxon-name-part taxon-name-part-type="genus" reg="Paraconiothyrium">Paraconiothyrium</tp:taxon-name-part> <tp:taxon-name-part taxon-name-part-type="species" reg="archidendri">archidendri</tp:taxon-name-part></tp:taxon-name></italic> with a new host occurrence from <italic><tp:taxon-name><tp:taxon-name-part taxon-name-part-type="genus" reg="Citrus">Citrus</tp:taxon-name-part> <tp:taxon-name-part taxon-name-part-type="species" reg="maxima">maxima</tp:taxon-name-part></tp:taxon-name></italic> in China.</p><fig id="F10" position="float" orientation="portrait"><object-id xmlns:xlink="http://www.w3.org/1999/xlink" content-type="doi" xlink:type="simple">10.3897/mycokeys.122.163383.figure10</object-id><object-id xmlns:xlink="http://www.w3.org/1999/xlink" content-type="arpha" xlink:type="simple">B8FFD7A0-82FA-5D17-B0AC-BACC99CB95E2</object-id><label>Figure 10.</label><caption><p><italic><tp:taxon-name><tp:taxon-name-part taxon-name-part-type="genus" reg="Paraconiothyrium">Paraconiothyrium</tp:taxon-name-part> <tp:taxon-name-part taxon-name-part-type="species" reg="archidendri">archidendri</tp:taxon-name-part></tp:taxon-name></italic> (SZU25-018, new host record). a. Conidiomata on a dead stem of <italic><tp:taxon-name><tp:taxon-name-part taxon-name-part-type="genus" reg="Citrus">Citrus</tp:taxon-name-part> <tp:taxon-name-part taxon-name-part-type="species" reg="maxima">maxima</tp:taxon-name-part></tp:taxon-name></italic>; b, c. Close-up of conidiomata on the host; d. Section through conidioma; e. Conidiomatal wall; f. Conidiogenous cells with developing conidia; g–i. Conidia. Scale bars: 50 µm (d); 20µm (e); 5 µm (f–i).</p></caption><graphic xmlns:xlink="http://www.w3.org/1999/xlink" xlink:href="mycokeys-122-059-g010.jpg" position="float" orientation="portrait" xlink:type="simple" id="oo_1410191.jpg"><uri content-type="original_file" xlink:type="simple">https://binary.pensoft.net/fig/1410191</uri></graphic></fig></tp:treatment-sec><ref-list><ref id="B88"><mixed-citation xmlns:xlink="http://www.w3.org/1999/xlink" xlink:type="simple"><person-group><name name-style="western"><surname>Verkley</surname><given-names>GJ</given-names></name><name name-style="western"><surname>da Silva</surname><given-names>M</given-names></name><name name-style="western"><surname>Wicklow</surname><given-names>DT</given-names></name><name name-style="western"><surname>Crous</surname><given-names>PW</given-names></name></person-group> (<year>2004</year>) <article-title><italic><tp:taxon-name><tp:taxon-name-part taxon-name-part-type="genus">Paraconiothyrium</tp:taxon-name-part></tp:taxon-name></italic>, a new genus to accommodate the mycoparasite <italic><tp:taxon-name><tp:taxon-name-part taxon-name-part-type="genus">Coniothyrium</tp:taxon-name-part> <tp:taxon-name-part taxon-name-part-type="species">minitans</tp:taxon-name-part></tp:taxon-name></italic>, anamorphs of <italic><tp:taxon-name><tp:taxon-name-part taxon-name-part-type="genus">Paraphaeosphaeria</tp:taxon-name-part></tp:taxon-name></italic>, and four new species.</article-title><source>Studies in Mycology</source><volume>50</volume>: <fpage>323</fpage>–<lpage>335</lpage>.</mixed-citation></ref><ref id="B89"><mixed-citation xmlns:xlink="http://www.w3.org/1999/xlink" xlink:type="simple"><person-group><name name-style="western"><surname>Verkley</surname><given-names>GJM</given-names></name><name name-style="western"><surname>Dukik</surname><given-names>K</given-names></name><name name-style="western"><surname>Renfurm</surname><given-names>R</given-names></name><name name-style="western"><surname>Göker</surname><given-names>M</given-names></name><name name-style="western"><surname>Stielow</surname><given-names>JB</given-names></name></person-group> (<year>2014</year>) <article-title>Novel genera and species of coniothyrium-like fungi in <tp:taxon-name><tp:taxon-name-part taxon-name-part-type="family">Montagnulaceae</tp:taxon-name-part></tp:taxon-name> (<tp:taxon-name><tp:taxon-name-part taxon-name-part-type="phylum">Ascomycota</tp:taxon-name-part></tp:taxon-name>).</article-title><source>Persoonia</source><volume>32</volume>: <fpage>25</fpage>–<lpage>51</lpage>. <ext-link xlink:href="10.3767/003158514X679191" ext-link-type="doi" xlink:type="simple">https://doi.org/10.3767/003158514X679191</ext-link></mixed-citation></ref><ref id="B16"><mixed-citation xmlns:xlink="http://www.w3.org/1999/xlink" xlink:type="simple"><person-group><name name-style="western"><surname>Damm</surname><given-names>U</given-names></name><name name-style="western"><surname>Verkley</surname><given-names>GJM</given-names></name><name name-style="western"><surname>Crous</surname><given-names>PW</given-names></name><name name-style="western"><surname>Fourie</surname><given-names>PH</given-names></name><name name-style="western"><surname>Haegi</surname><given-names>A</given-names></name><name name-style="western"><surname>Riccioni</surname><given-names>L</given-names></name></person-group> (<year>2008</year>) <article-title>Novel <italic><tp:taxon-name><tp:taxon-name-part taxon-name-part-type="genus">Paraconiothyrium</tp:taxon-name-part></tp:taxon-name></italic> species on stone fruit trees and other woody hosts.</article-title><source>Persoonia</source><volume>20</volume>: <fpage>9</fpage>–<lpage>17</lpage>. <ext-link xlink:href="10.3767/003158508X286842" ext-link-type="doi" xlink:type="simple">https://doi.org/10.3767/003158508X286842</ext-link></mixed-citation></ref><ref id="B58"><mixed-citation xmlns:xlink="http://www.w3.org/1999/xlink" xlink:type="simple"><person-group><name name-style="western"><surname>Paul</surname><given-names>NC</given-names></name><name name-style="western"><surname>Lee</surname><given-names>HB</given-names></name></person-group> (<year>2014</year>) <article-title>First record of endophytic <italic><tp:taxon-name><tp:taxon-name-part taxon-name-part-type="genus">Paraconiothyrium</tp:taxon-name-part> <tp:taxon-name-part taxon-name-part-type="species">brasiliense</tp:taxon-name-part></tp:taxon-name></italic> isolated from Chinese maple leaves in Korea.</article-title><source>Korian Journal of Mycology</source><volume>42</volume>: <fpage>349</fpage>–<lpage>352</lpage>. <ext-link xlink:href="10.4489/KJM.2014.42.4.349" ext-link-type="doi" xlink:type="simple">https://doi.org/10.4489/KJM.2014.42.4.349</ext-link></mixed-citation></ref><ref id="B55"><mixed-citation xmlns:xlink="http://www.w3.org/1999/xlink" xlink:type="simple"><person-group><name name-style="western"><surname>Nakashima</surname><given-names>KI</given-names></name><name name-style="western"><surname>Tomida</surname><given-names>J</given-names></name><name name-style="western"><surname>Hirai</surname><given-names>T</given-names></name><name name-style="western"><surname>Kawamura</surname><given-names>Y</given-names></name><name name-style="western"><surname>Inoue</surname><given-names>M</given-names></name></person-group> (<year>2019</year>) <article-title>Paraconiothins A–J: Sesquiterpenoids from the endophytic fungus <italic><tp:taxon-name><tp:taxon-name-part taxon-name-part-type="genus">Paraconiothyrium</tp:taxon-name-part> <tp:taxon-name-part taxon-name-part-type="species">brasiliense</tp:taxon-name-part></tp:taxon-name></italic> ECN258.</article-title><source>Journal of Natural Products</source><volume>82</volume>: <fpage>3347</fpage>–<lpage>3356</lpage>. <ext-link xlink:href="10.1021/acs.jnatprod.9b00638" ext-link-type="doi" xlink:type="simple">https://doi.org/10.1021/acs.jnatprod.9b00638</ext-link></mixed-citation></ref><ref id="B82"><mixed-citation xmlns:xlink="http://www.w3.org/1999/xlink" xlink:type="simple"><person-group><name name-style="western"><surname>Tennakoon</surname><given-names>DS</given-names></name><name name-style="western"><surname>Thambugala</surname><given-names>KM</given-names></name><name name-style="western"><surname>Silva</surname><given-names>NID</given-names></name><name name-style="western"><surname>Suwannarach</surname><given-names>N</given-names></name><name name-style="western"><surname>Lumyong</surname><given-names>S</given-names></name></person-group> (<year>2022</year>) A taxonomic assessment of novel and remarkable fungal species in <tp:taxon-name><tp:taxon-name-part taxon-name-part-type="family">Didymosphaeriaceae</tp:taxon-name-part></tp:taxon-name> (<tp:taxon-name><tp:taxon-name-part taxon-name-part-type="order">Pleosporales</tp:taxon-name-part></tp:taxon-name>, <tp:taxon-name><tp:taxon-name-part taxon-name-part-type="class">Dothideomycetes</tp:taxon-name-part></tp:taxon-name>) from plant litter. Frontiers in Microbiology 13: e1016285. <ext-link xlink:href="10.3389/fmicb.2022.1016285" ext-link-type="doi" xlink:type="simple">https://doi.org/10.3389/fmicb.2022.1016285</ext-link></mixed-citation></ref></ref-list></tp:taxon-treatment>
