# Supplementary material for: ﻿Additions to Acrocalymmaceae and Didymosphaeriaceae (Pleosporales, Dothideomycetes): Some interesting novel additions from plant litter in China
Source: MycoKeys. 2025 Sep 5;122:59–98. doi: 10.3897/mycokeys.122.163383 (PMC12432524; doi:10.3897/mycokeys.122.163383)
Supplement: XML Treatment for Spegazzinia deightonii [file mycokeys.122.163383-treatment13.xml]

<!DOCTYPE tp:taxon-treatment
  PUBLIC "-//TaxonX//DTD Taxonomic Treatment Publishing DTD v0 20100105//EN" "tax-treatment-NSO.dtd">
<tp:taxon-treatment xmlns:tp="http://www.plazi.org/taxpub"><tp:treatment-meta><kwd-group><label>Taxon classification</label><kwd>
              <named-content content-type="kingdom">Fungi</named-content>
            </kwd><kwd>
              <named-content content-type="order">Pleosporales</named-content>
            </kwd><kwd>
              <named-content content-type="family">Didymosphaeriaceae</named-content>
            </kwd></kwd-group><mixed-citation publication-type="journal"><person-group><name><surname>Tennakoon</surname><given-names>Danushka S.</given-names></name><name><surname>de Silva</surname><given-names>Nimali I.</given-names></name><name><surname>Hongsanan</surname><given-names>Sinang</given-names></name><name><surname>Xie</surname><given-names>Ning</given-names></name></person-group><article-title>﻿Additions to <tp:taxon-name><tp:taxon-name-part taxon-name-part-type="family">Acrocalymmaceae</tp:taxon-name-part></tp:taxon-name> and <tp:taxon-name><tp:taxon-name-part taxon-name-part-type="family">Didymosphaeriaceae</tp:taxon-name-part></tp:taxon-name> (<tp:taxon-name><tp:taxon-name-part taxon-name-part-type="order">Pleosporales</tp:taxon-name-part></tp:taxon-name>, <tp:taxon-name><tp:taxon-name-part taxon-name-part-type="class">Dothideomycetes</tp:taxon-name-part></tp:taxon-name>): Some interesting novel additions from plant litter in China</article-title><source>MycoKeys</source><day>05</day><month>09</month><year>2025</year><volume>122</volume><fpage>59</fpage><lpage>98</lpage><pub-id pub-id-type="doi">10.3897/mycokeys.122.163383</pub-id></mixed-citation></tp:treatment-meta><tp:nomenclature><label>﻿</label><tp:taxon-name><object-id xmlns:xlink="http://www.w3.org/1999/xlink" content-type="arpha" xlink:type="simple">561F35A5-30F1-5EE1-9A8C-F171241166FE</object-id>
            <tp:taxon-name-part taxon-name-part-type="genus" reg="Spegazzinia">Spegazzinia</tp:taxon-name-part>
            <tp:taxon-name-part taxon-name-part-type="species" reg="deightonii">deightonii</tp:taxon-name-part>
            <object-id xmlns:xlink="http://www.w3.org/1999/xlink" xlink:type="simple">Index Fungorum: IF306062</object-id>
            <object-id xmlns:xlink="http://www.w3.org/1999/xlink" xlink:type="simple">Facesoffungi Number: FoF07238</object-id>
          </tp:taxon-name><tp:taxon-authority>(S. Hughes) Subram., J. Indian Bot. Soc. 35: 78 (1956)</tp:taxon-authority><xref ref-type="fig" rid="F12">Fig. 12</xref></tp:nomenclature><tp:treatment-sec sec-type="description" id="SECID0E1GFK"><title>Description.</title><p><bold><italic>Saprobic</italic></bold> on a dead leaf of <italic><tp:taxon-name><tp:taxon-name-part taxon-name-part-type="genus" reg="Arundo">Arundo</tp:taxon-name-part> <tp:taxon-name-part taxon-name-part-type="species" reg="pliniana">pliniana</tp:taxon-name-part></tp:taxon-name></italic> (<tp:taxon-name><tp:taxon-name-part taxon-name-part-type="family">Poaceae</tp:taxon-name-part></tp:taxon-name>). <bold>Sexual morph</bold>: Undetermined. <bold>Asexual morph</bold>: Hyphomycetous. <bold><italic>Sporodochia</italic></bold> 1–2 mm diam., dark, black, dense, powdery, velvety. <bold><italic>Conidiophores</italic></bold> give rise to two types of conidia referred to here as <italic>α</italic> and <italic>β</italic>. <italic>Conidiophores</italic> of <italic>α</italic> conidia up to 75–90 × 1–2 μm (<italic>x̄</italic> = 80 × 1.6 μm, <italic>n</italic> = 20) long, erect or flexuous, narrow, verruculose, unbranched, base light brown, upper part dark brown. <italic>Conidiogenous cell</italic> development basauxic, forming a single, terminal holoblastic conidium at the apex of the conidiophore. Conidial development holoblastic. <bold><italic>Conidia</italic></bold> two types: <bold><italic>α conidia</italic></bold> 15–27 × 16–24 μm (<italic>x̄</italic> = 25 × 21 μm, <italic>n</italic> = 25), stellate, solitary, globose to variously shaped, with spines 4–6 μm long, 4–8-celled, deeply constricted at the septa. <bold><italic>β conidia</italic></bold> 16–22 × 10–15 μm (<italic>x̄</italic> = 19 × 14 μm, <italic>n</italic> = 25), disc-shaped, initially hyaline, light brown to dark brown at maturity, 8-celled, flat from both sides, frequently with attached conidiogenous cells when splitting from the conidiophores.</p></tp:treatment-sec><tp:treatment-sec sec-type="Known hosts" id="SECID0E5IFK"><title>Known hosts.</title><p><italic><tp:taxon-name><tp:taxon-name-part taxon-name-part-type="genus" reg="Arundo">Arundo</tp:taxon-name-part> <tp:taxon-name-part taxon-name-part-type="species" reg="pliniana">pliniana</tp:taxon-name-part></tp:taxon-name></italic>, <italic><tp:taxon-name><tp:taxon-name-part taxon-name-part-type="genus" reg="Areca">Areca</tp:taxon-name-part> <tp:taxon-name-part taxon-name-part-type="species" reg="catechu">catechu</tp:taxon-name-part></tp:taxon-name></italic>, <italic><tp:taxon-name><tp:taxon-name-part taxon-name-part-type="genus" reg="Cocos">Cocos</tp:taxon-name-part> <tp:taxon-name-part taxon-name-part-type="species" reg="nucifera">nucifera</tp:taxon-name-part></tp:taxon-name></italic>, <italic><tp:taxon-name><tp:taxon-name-part taxon-name-part-type="genus" reg="Hedychium">Hedychium</tp:taxon-name-part> <tp:taxon-name-part taxon-name-part-type="species" reg="coronarium">coronarium</tp:taxon-name-part></tp:taxon-name></italic>, <italic><tp:taxon-name><tp:taxon-name-part taxon-name-part-type="genus" reg="Musa">Musa</tp:taxon-name-part></tp:taxon-name></italic> sp., and <italic><tp:taxon-name><tp:taxon-name-part taxon-name-part-type="genus" reg="Panicum">Panicum</tp:taxon-name-part> <tp:taxon-name-part taxon-name-part-type="species" reg="maximum">maximum</tp:taxon-name-part></tp:taxon-name></italic> (<xref ref-type="bibr" rid="B49">Matsushima 1980</xref>; <xref ref-type="bibr" rid="B45">Lu et al. 2000</xref>; <xref ref-type="bibr" rid="B86">Tianyu 2009</xref>; <xref ref-type="bibr" rid="B68">Samarakoon et al. 2020</xref>; <xref ref-type="bibr" rid="B82">Tennakoon et al. 2022</xref>; <xref ref-type="bibr" rid="B20">Farr and Rossman 2025</xref>; this study).</p></tp:treatment-sec><tp:treatment-sec sec-type="distribution" id="SECID0EDMFK"><title>Known distribution.</title><p>China and Thailand (<xref ref-type="bibr" rid="B49">Matsushima 1980</xref>; <xref ref-type="bibr" rid="B45">Lu et al. 2000</xref>; <xref ref-type="bibr" rid="B86">Tianyu 2009</xref>; <xref ref-type="bibr" rid="B68">Samarakoon et al. 2020</xref>; <xref ref-type="bibr" rid="B82">Tennakoon et al. 2022</xref>; <xref ref-type="bibr" rid="B20">Farr and Rossman 2025</xref>; this study).</p></tp:treatment-sec><tp:treatment-sec sec-type="material" id="SECID0EBNFK"><title>Material examined.</title><p>China • Guangdong Province, Shenzhen, on dead leaf of <italic><tp:taxon-name><tp:taxon-name-part taxon-name-part-type="genus" reg="Arundo">Arundo</tp:taxon-name-part> <tp:taxon-name-part taxon-name-part-type="species" reg="pliniana">pliniana</tp:taxon-name-part></tp:taxon-name></italic> (<tp:taxon-name><tp:taxon-name-part taxon-name-part-type="family">Poaceae</tp:taxon-name-part></tp:taxon-name>), 21 December 2024, D. S. Tennakoon, DROD009 (SZU25-023, new host record); living culture, <abbrev xmlns:xlink="http://www.w3.org/1999/xlink" content-type="institution" xlink:title="Culture Collection of Microbial Shenzhen University" id="ABBRID0EXNFK" xlink:type="simple">MBSZU</abbrev> 25-031.</p></tp:treatment-sec><tp:treatment-sec sec-type="notes" id="SECID0E3NFK"><title>Notes.</title><p>The morphological characteristics of our collection (SZU25-023) resemble those of <italic><tp:taxon-name><tp:taxon-name-part taxon-name-part-type="genus" reg="Spegazzinia">Spegazzinia</tp:taxon-name-part> <tp:taxon-name-part taxon-name-part-type="species" reg="deightonii">deightonii</tp:taxon-name-part></tp:taxon-name></italic>, as it has 8-celled, disk-shaped, dark brown, spiny conidia (<xref ref-type="bibr" rid="B77">Tanaka et al. 2015</xref>; <xref ref-type="bibr" rid="B68">Samarakoon et al. 2020</xref>; <xref ref-type="bibr" rid="B82">Tennakoon et al. 2022</xref>). Phylogeny also indicates that our collection clusters with other <italic><tp:taxon-name><tp:taxon-name-part taxon-name-part-type="genus" reg="Spegazzinia">S.</tp:taxon-name-part> <tp:taxon-name-part taxon-name-part-type="species" reg="deightonii">deightonii</tp:taxon-name-part></tp:taxon-name></italic> isolates in a well-supported clade (92% <abbrev xmlns:xlink="http://www.w3.org/1999/xlink" xlink:title="Maximum Likelihood" id="ABBRID0EEPFK" xlink:type="simple">ML</abbrev>, 0.95 BYPP), and makes a close phylogenetic relationship with the isolate MFLUCC 20-0002 (96% <abbrev xmlns:xlink="http://www.w3.org/1999/xlink" xlink:title="Maximum Likelihood" id="ABBRID0EIPFK" xlink:type="simple">ML</abbrev>, 0.96 BYPP). Therefore, we identify our collection as an isolate of <italic><tp:taxon-name><tp:taxon-name-part taxon-name-part-type="genus" reg="Spegazzinia">S.</tp:taxon-name-part> <tp:taxon-name-part taxon-name-part-type="species" reg="deightonii">deightonii</tp:taxon-name-part></tp:taxon-name></italic> from a dead leaf of <italic><tp:taxon-name><tp:taxon-name-part taxon-name-part-type="genus" reg="Arundo">Arundo</tp:taxon-name-part> <tp:taxon-name-part taxon-name-part-type="species" reg="pliniana">pliniana</tp:taxon-name-part></tp:taxon-name></italic> in China.</p><fig id="F12" position="float" orientation="portrait"><object-id xmlns:xlink="http://www.w3.org/1999/xlink" content-type="doi" xlink:type="simple">10.3897/mycokeys.122.163383.figure12</object-id><object-id xmlns:xlink="http://www.w3.org/1999/xlink" content-type="arpha" xlink:type="simple">4FE0F4A3-A96D-5D79-BF6B-19416319B16B</object-id><label>Figure 12.</label><caption><p><italic><tp:taxon-name><tp:taxon-name-part taxon-name-part-type="genus" reg="Spegazzinia">Spegazzinia</tp:taxon-name-part> <tp:taxon-name-part taxon-name-part-type="species" reg="deightonii">deightonii</tp:taxon-name-part></tp:taxon-name></italic> (SZU25-023, new host record). a. Sporodochia on a dead leaf of <italic><tp:taxon-name><tp:taxon-name-part taxon-name-part-type="genus" reg="Arundo">Arundo</tp:taxon-name-part> <tp:taxon-name-part taxon-name-part-type="species" reg="pliniana">pliniana</tp:taxon-name-part></tp:taxon-name></italic>; b, c. Close-up of sporodochia; d–f. <italic>α</italic> Conidia with conidiophores; g, h. <italic>α</italic> Conidia with conidiogenous cells; i–m. <italic>β</italic> Conidia. Scale bars: 15 µm (d–h); 10 µm (i–m).</p></caption><graphic xmlns:xlink="http://www.w3.org/1999/xlink" xlink:href="mycokeys-122-059-g012.jpg" position="float" orientation="portrait" xlink:type="simple" id="oo_1410193.jpg"><uri content-type="original_file" xlink:type="simple">https://binary.pensoft.net/fig/1410193</uri></graphic></fig></tp:treatment-sec><ref-list><ref id="B49"><mixed-citation xmlns:xlink="http://www.w3.org/1999/xlink" xlink:type="simple"><person-group><name name-style="western"><surname>Matsushima</surname><given-names>T</given-names></name></person-group> (<year>1980</year>) Matsushima Mycological Memoirs No. 1. Saprophytic Microfungi from Taiwan, Part 1. <tp:taxon-name><tp:taxon-name-part taxon-name-part-type="above-genus">Hyphomycetes</tp:taxon-name-part></tp:taxon-name>. Matsushima Fungus Collection, Kobe, 82.</mixed-citation></ref><ref id="B45"><mixed-citation xmlns:xlink="http://www.w3.org/1999/xlink" xlink:type="simple"><person-group><name name-style="western"><surname>Lu</surname><given-names>B</given-names></name><name name-style="western"><surname>Hyde</surname><given-names>KD</given-names></name><name name-style="western"><surname>Ho</surname><given-names>WH</given-names></name><name name-style="western"><surname>Tsui</surname><given-names>KM</given-names></name><name name-style="western"><surname>Taylor</surname><given-names>JE</given-names></name><name name-style="western"><surname>Wong</surname><given-names>KM</given-names></name><name name-style="western"><surname>Yanna</surname><given-names>M</given-names></name><name name-style="western"><surname>Zhou</surname><given-names>DQ</given-names></name></person-group> (<year>2000</year>) Checklist of Hong Kong <tp:taxon-name><tp:taxon-name-part taxon-name-part-type="kingdom">Fungi</tp:taxon-name-part></tp:taxon-name>. Fungal Diversity Research Series, Hong Kong.</mixed-citation></ref><ref id="B86"><mixed-citation xmlns:xlink="http://www.w3.org/1999/xlink" xlink:type="simple"><person-group><name name-style="western"><surname>Tianyu</surname><given-names>Z</given-names></name></person-group> (<year>2009</year>) . Flora Fungorum Sincorum (Vol 31): 26 Genera of Dematiaceous Dictyosporous <tp:taxon-name><tp:taxon-name-part taxon-name-part-type="above-genus">Hyphomycetes</tp:taxon-name-part></tp:taxon-name> Excluding Alternaria. Science Press, Beijing.</mixed-citation></ref><ref id="B68"><mixed-citation xmlns:xlink="http://www.w3.org/1999/xlink" xlink:type="simple"><person-group><name name-style="western"><surname>Samarakoon</surname><given-names>BC</given-names></name><name name-style="western"><surname>Phookamsak</surname><given-names>R</given-names></name><name name-style="western"><surname>Wanasinghe</surname><given-names>DN</given-names></name><name name-style="western"><surname>Chomnunti</surname><given-names>P</given-names></name><name name-style="western"><surname>Hyde</surname><given-names>KD</given-names></name><name name-style="western"><surname>Mckenzie</surname><given-names>EH</given-names></name><name name-style="western"><surname>Promputtha</surname><given-names>I</given-names></name><name name-style="western"><surname>Xu</surname><given-names>JC</given-names></name><name name-style="western"><surname>Li</surname><given-names>YJ</given-names></name></person-group> (<year>2020</year>) Taxonomy and phylogenetic appraisal of <italic><tp:taxon-name><tp:taxon-name-part taxon-name-part-type="genus">Spegazzinia</tp:taxon-name-part> <tp:taxon-name-part taxon-name-part-type="species">musae</tp:taxon-name-part></tp:taxon-name></italic> sp. nov. and <italic><tp:taxon-name><tp:taxon-name-part taxon-name-part-type="genus">S.</tp:taxon-name-part> <tp:taxon-name-part taxon-name-part-type="species">deightonii</tp:taxon-name-part></tp:taxon-name></italic> (<tp:taxon-name><tp:taxon-name-part taxon-name-part-type="family">Didymosphaeriaceae</tp:taxon-name-part></tp:taxon-name>, <tp:taxon-name><tp:taxon-name-part taxon-name-part-type="order">Pleosporales</tp:taxon-name-part></tp:taxon-name>) on <tp:taxon-name><tp:taxon-name-part taxon-name-part-type="family">Musaceae</tp:taxon-name-part></tp:taxon-name> from Thailand. MycoKeys 70: 19. <ext-link xlink:href="10.3897/mycokeys.70.52043" ext-link-type="doi" xlink:type="simple">https://doi.org/10.3897/mycokeys.70.52043</ext-link></mixed-citation></ref><ref id="B82"><mixed-citation xmlns:xlink="http://www.w3.org/1999/xlink" xlink:type="simple"><person-group><name name-style="western"><surname>Tennakoon</surname><given-names>DS</given-names></name><name name-style="western"><surname>Thambugala</surname><given-names>KM</given-names></name><name name-style="western"><surname>Silva</surname><given-names>NID</given-names></name><name name-style="western"><surname>Suwannarach</surname><given-names>N</given-names></name><name name-style="western"><surname>Lumyong</surname><given-names>S</given-names></name></person-group> (<year>2022</year>) A taxonomic assessment of novel and remarkable fungal species in <tp:taxon-name><tp:taxon-name-part taxon-name-part-type="family">Didymosphaeriaceae</tp:taxon-name-part></tp:taxon-name> (<tp:taxon-name><tp:taxon-name-part taxon-name-part-type="order">Pleosporales</tp:taxon-name-part></tp:taxon-name>, <tp:taxon-name><tp:taxon-name-part taxon-name-part-type="class">Dothideomycetes</tp:taxon-name-part></tp:taxon-name>) from plant litter. Frontiers in Microbiology 13: e1016285. <ext-link xlink:href="10.3389/fmicb.2022.1016285" ext-link-type="doi" xlink:type="simple">https://doi.org/10.3389/fmicb.2022.1016285</ext-link></mixed-citation></ref><ref id="B20"><mixed-citation xmlns:xlink="http://www.w3.org/1999/xlink" xlink:type="simple"><person-group><name name-style="western"><surname>Farr</surname><given-names>DF</given-names></name><name name-style="western"><surname>Rossman</surname><given-names>AY</given-names></name></person-group> (<year>2025</year>) Fungal Databases, Systematic Mycology and Microbiology Laboratory, ARS, USDA. <ext-link xlink:href="http://nt.ars-grin.gov/fungaldatabases" ext-link-type="uri" xlink:type="simple">http://nt.ars-grin.gov/fungaldatabases</ext-link> [accessed May 1, 2025]</mixed-citation></ref><ref id="B77"><mixed-citation xmlns:xlink="http://www.w3.org/1999/xlink" xlink:type="simple"><person-group><name name-style="western"><surname>Tanaka</surname><given-names>K</given-names></name><name name-style="western"><surname>Hirayama</surname><given-names>K</given-names></name><name name-style="western"><surname>Yonezawa</surname><given-names>H</given-names></name><name name-style="western"><surname>Sato</surname><given-names>G</given-names></name><name name-style="western"><surname>Toriyabe</surname><given-names>A</given-names></name><name name-style="western"><surname>Kudo</surname><given-names>H</given-names></name><name name-style="western"><surname>Hashimoto</surname><given-names>A</given-names></name><name name-style="western"><surname>Matsumura</surname><given-names>M</given-names></name><name name-style="western"><surname>Harada</surname><given-names>Y</given-names></name><name name-style="western"><surname>Kurihara</surname><given-names>Y</given-names></name><name name-style="western"><surname>Shirouzu</surname><given-names>T</given-names></name></person-group> (<year>2015</year>) <article-title>Revision of the <tp:taxon-name><tp:taxon-name-part taxon-name-part-type="suborder">Massarineae</tp:taxon-name-part></tp:taxon-name> (<tp:taxon-name><tp:taxon-name-part taxon-name-part-type="order">Pleosporales</tp:taxon-name-part></tp:taxon-name>, <tp:taxon-name><tp:taxon-name-part taxon-name-part-type="class">Dothideomycetes</tp:taxon-name-part></tp:taxon-name>).</article-title><source>Studies in Mycology</source><volume>82</volume>: <fpage>75</fpage>–<lpage>136</lpage>. <ext-link xlink:href="10.1016/j.simyco.2015.10.002" ext-link-type="doi" xlink:type="simple">https://doi.org/10.1016/j.simyco.2015.10.002</ext-link></mixed-citation></ref></ref-list></tp:taxon-treatment>
